# Supplementary material for: Rare genetic associations with human lifespan in UK Biobank are enriched for oncogenic genes
Source: Nat Commun. 2025 Feb 28;16:2064. doi: 10.1038/s41467-025-57315-6 (PMC11871019; doi:10.1038/s41467-025-57315-6)
Supplement: Supplementary file 3 — Supplementary Data 1 [file 41467_2025_57315_MOESM3_ESM.xlsx]

## Sheet: LoF
Chr	SNP	Gene
19	19:58347030:C:G	A1BG
19	19:58347399:G:GTGGGGCACCCAGGAGCGGT	A1BG
19	19:58347518:C:A	A1BG
19	19:58347519:G:GC	A1BG
19	19:58347584:G:A	A1BG
19	19:58347598:G:GC	A1BG
19	19:58347623:G:A	A1BG
19	19:58347633:A:AGGGGGTCCTGGGC	A1BG
19	19:58350380:C:CA	A1BG
19	19:58350471:AT:A	A1BG
19	19:58350547:C:A	A1BG
19	19:58351431:C:T	A1BG
19	19:58351528:CT:C	A1BG
19	19:58351538:TC:T	A1BG
19	19:58351549:AG:A	A1BG
19	19:58351593:CAG:C	A1BG
19	19:58352282:C:T	A1BG
19	19:58352321:AG:A	A1BG
19	19:58352330:T:TC	A1BG
19	19:58352451:GAA:G	A1BG
19	19:58352477:C:CTGTTGTTTTCAACAGAGTGT	A1BG
19	19:58352517:A:ACACTGGC	A1BG
19	19:58352528:A:AT	A1BG
19	19:58353093:G:A	A1BG
19	19:58353143:A:T	A1BG
19	19:58353172:C:T	A1BG
19	19:58353186:G:A	A1BG
19	19:58353193:A:C	A1BG
19	19:58353291:C:A	A1BG
19	19:58353329:T:C	A1BG
19	19:58353435:C:T	A1BG
19	19:58353436:A:G	A1BG
10	10:50806755:G:A	A1CF
10	10:50806758:CA:C	A1CF
10	10:50809948:C:CA	A1CF
10	10:50811178:T:C	A1CF
10	10:50813910:TG:T	A1CF
10	10:50813979:G:A	A1CF
10	10:50814040:T:C	A1CF
10	10:50816005:C:T	A1CF
10	10:50816024:G:A	A1CF
10	10:50816088:A:T	A1CF
10	10:50816103:AT:A	A1CF
10	10:50816105:AGAAG:A	A1CF
10	10:50816118:TC:T	A1CF
10	10:50816146:AC:A	A1CF
10	10:50816207:G:A	A1CF
10	10:50816271:A:ATC	A1CF
10	10:50820561:TA:T	A1CF
10	10:50820593:G:A	A1CF
10	10:50820623:G:A	A1CF
10	10:50828149:ATTCCT:A	A1CF
10	10:50836073:C:G	A1CF
10	10:50836114:ACT:A	A1CF
10	10:50836143:G:A	A1CF
10	10:50836204:CT:C	A1CF
10	10:50836223:ATTTCTTCTCTCTT:A	A1CF
10	10:50836269:G:A	A1CF
10	10:50836314:T:A	A1CF
10	10:50841994:T:G	A1CF
10	10:50844022:AG:A	A1CF
10	10:50844029:G:A	A1CF
10	10:50844071:GT:G	A1CF
10	10:50844073:G:GC	A1CF
10	10:50844114:TC:T	A1CF
10	10:50859939:A:G	A1CF
10	10:50859940:T:C	A1CF
10	10:50859986:C:T	A1CF
12	12:9067834:C:A	A2M
12	12:9068197:GC:G	A2M
12	12:9068222:C:A	A2M
12	12:9068751:TAA:T	A2M
12	12:9070579:C:T	A2M
12	12:9072358:C:T	A2M
12	12:9072378:G:A	A2M
12	12:9072652:C:T	A2M
12	12:9072692:G:C	A2M
12	12:9072760:AT:A	A2M
12	12:9074572:G:GA	A2M
12	12:9074596:CT:C	A2M
12	12:9074629:G:GGTCA	A2M
12	12:9074733:GC:G	A2M
12	12:9076767:GCT:G	A2M
12	12:9076771:C:CA	A2M
12	12:9076824:GC:G	A2M
12	12:9076882:G:A	A2M
12	12:9076892:C:T	A2M
12	12:9076937:C:T	A2M
12	12:9077345:C:G	A2M
12	12:9077789:ATG:A	A2M
12	12:9077799:C:A	A2M
12	12:9077858:C:T	A2M
12	12:9079243:C:G	A2M
12	12:9079272:G:A	A2M
12	12:9079274:T:TC	A2M
12	12:9079326:G:A	A2M
12	12:9079721:GT:G	A2M
12	12:9079787:GT:G	A2M
12	12:9080092:A:G	A2M
12	12:9080093:C:T	A2M
12	12:9080115:G:A	A2M
12	12:9080176:AC:A	A2M
12	12:9080178:C:G	A2M
12	12:9089198:A:C	A2M
12	12:9089199:C:G	A2M
12	12:9089213:TA:T	A2M
12	12:9089226:GT:G	A2M
12	12:9089901:C:T	A2M
12	12:9090379:C:T	A2M
12	12:9090382:GAC:G	A2M
12	12:9091311:G:A	A2M
12	12:9091359:AGAAGGCCC:A	A2M
12	12:9091430:C:T	A2M
12	12:9093483:C:T	A2M
12	12:9093489:C:T	A2M
12	12:9093580:C:A	A2M
12	12:9094980:AC:A	A2M
12	12:9095070:C:CTT	A2M
12	12:9095085:C:A	A2M
12	12:9095551:G:GTA	A2M
12	12:9098732:G:A	A2M
12	12:9099524:C:A	A2M
12	12:9101450:A:T	A2M
12	12:9101512:G:A	A2M
12	12:9101533:AG:A	A2M
12	12:9101617:CG:C	A2M
12	12:9101675:C:G	A2M
12	12:9104289:G:A	A2M
12	12:9104367:G:GT	A2M
12	12:9106241:CAA:C	A2M
12	12:9106262:G:A	A2M
12	12:9106490:C:A	A2M
12	12:9106542:C:A	A2M
12	12:9107635:A:T	A2M
12	12:9109320:C:A	A2M
12	12:9109340:TC:T	A2M
12	12:9109382:CT:C	A2M
12	12:9109866:C:G	A2M
12	12:9109894:C:A	A2M
12	12:9109929:T:TTG	A2M
12	12:9110005:G:A	A2M
12	12:9112213:T:A	A2M
12	12:9112376:C:T	A2M
12	12:9112537:C:A	A2M
12	12:9113408:GA:G	A2M
12	12:9113437:C:A	A2M
12	12:9113480:AAGGACAC:A	A2M
12	12:9113542:G:A	A2M
12	12:9115779:G:C	A2M
12	12:8822652:A:G	A2ML1
12	12:8822654:G:A	A2ML1
12	12:8822680:T:A	A2ML1
12	12:8822714:G:A	A2ML1
12	12:8823222:TC:T	A2ML1
12	12:8823233:GGTTT:G	A2ML1
12	12:8823260:C:G	A2ML1
12	12:8823719:G:T	A2ML1
12	12:8823749:AG:A	A2ML1
12	12:8823822:AG:A	A2ML1
12	12:8829755:C:CA	A2ML1
12	12:8829780:G:C	A2ML1
12	12:8834661:G:A	A2ML1
12	12:8835535:G:A	A2ML1
12	12:8835536:G:A	A2ML1
12	12:8835540:G:T	A2ML1
12	12:8835638:C:CT	A2ML1
12	12:8835657:G:T	A2ML1
12	12:8835660:G:T	A2ML1
12	12:8835667:G:A	A2ML1
12	12:8836254:G:A	A2ML1
12	12:8837439:G:C	A2ML1
12	12:8837478:T:TA	A2ML1
12	12:8837499:ATACT:A	A2ML1
12	12:8837509:G:A	A2ML1
12	12:8837513:C:T	A2ML1
12	12:8837567:G:A	A2ML1
12	12:8838334:A:G	A2ML1
12	12:8838404:C:G	A2ML1
12	12:8838451:G:A	A2ML1
12	12:8838451:G:C	A2ML1
12	12:8841394:CCT:C	A2ML1
12	12:8841402:A:T	A2ML1
12	12:8843132:A:C	A2ML1
12	12:8843212:C:T	A2ML1
12	12:8843362:G:A	A2ML1
12	12:8845475:C:CAA	A2ML1
12	12:8845491:C:CT	A2ML1
12	12:8845497:AG:A	A2ML1
12	12:8845503:G:A	A2ML1
12	12:8846148:T:TATGCC	A2ML1
12	12:8846174:TG:T	A2ML1
12	12:8847548:G:T	A2ML1
12	12:8847598:AG:A	A2ML1
12	12:8847639:CG:C	A2ML1
12	12:8847698:TGTGA:T	A2ML1
12	12:8847700:T:A	A2ML1
12	12:8848743:G:A	A2ML1
12	12:8848772:A:AGTAT	A2ML1
12	12:8848780:C:T	A2ML1
12	12:8848820:T:TCATTGACC	A2ML1
12	12:8849667:A:G	A2ML1
12	12:8849699:AAAATCAAG:A	A2ML1
12	12:8850158:A:G	A2ML1
12	12:8850181:CT:C	A2ML1
12	12:8850257:G:A	A2ML1
12	12:8850258:GA:G	A2ML1
12	12:8850275:GT:G	A2ML1
12	12:8851788:TC:T	A2ML1
12	12:8851817:TC:T	A2ML1
12	12:8851847:G:GAGTTTCT	A2ML1
12	12:8851919:CT:C	A2ML1
12	12:8852014:T:C	A2ML1
12	12:8852243:C:T	A2ML1
12	12:8852243:CAGCT:C	A2ML1
12	12:8852256:G:A	A2ML1
12	12:8852337:G:A	A2ML1
12	12:8854152:CA:C	A2ML1
12	12:8854180:T:TG	A2ML1
12	12:8854195:G:GT	A2ML1
12	12:8854214:C:T	A2ML1
12	12:8854250:G:A	A2ML1
12	12:8854778:A:G	A2ML1
12	12:8854784:AGG:A	A2ML1
12	12:8854831:G:T	A2ML1
12	12:8854832:G:A	A2ML1
12	12:8855593:G:A	A2ML1
12	12:8857208:C:T	A2ML1
12	12:8857271:C:T	A2ML1
12	12:8857512:C:T	A2ML1
12	12:8857566:C:T	A2ML1
12	12:8858103:G:T	A2ML1
12	12:8860933:TG:T	A2ML1
12	12:8861222:AT:A	A2ML1
12	12:8861270:C:T	A2ML1
12	12:8861285:G:GCTAT	A2ML1
12	12:8863796:G:T	A2ML1
12	12:8863814:C:T	A2ML1
12	12:8863904:CT:C	A2ML1
12	12:8863931:G:GAGAT	A2ML1
12	12:8863973:C:T	A2ML1
12	12:8864006:C:T	A2ML1
12	12:8867958:ACAGT:A	A2ML1
12	12:8867965:GT:G	A2ML1
12	12:8867986:C:T	A2ML1
12	12:8868058:G:A	A2ML1
12	12:8868058:G:GT	A2ML1
12	12:8868329:C:T	A2ML1
12	12:8868358:G:A	A2ML1
12	12:8868359:T:C	A2ML1
12	12:8868622:CAGTT:C	A2ML1
12	12:8868628:G:T	A2ML1
12	12:8869151:TG:T	A2ML1
12	12:8874440:C:T	A2ML1
12	12:8874448:C:A	A2ML1
12	12:8874983:C:CA	A2ML1
12	12:8875011:A:T	A2ML1
1	1:33306784:G:GTACCCC	A3GALT2
1	1:33306786:AC:A	A3GALT2
1	1:33306827:GCCCGCGGGCCGATGTC:G	A3GALT2
1	1:33306926:C:T	A3GALT2
1	1:33306956:C:T	A3GALT2
1	1:33306964:G:GC	A3GALT2
1	1:33306967:C:CCCCGCACAGTGCGCCGTCAG	A3GALT2
1	1:33306994:C:CAG	A3GALT2
1	1:33307070:G:T	A3GALT2
1	1:33307073:T:TA	A3GALT2
1	1:33307141:C:CG	A3GALT2
1	1:33307164:CA:C	A3GALT2
1	1:33307222:GC:G	A3GALT2
1	1:33307326:C:A	A3GALT2
1	1:33307447:C:CAGGT	A3GALT2
1	1:33307450:G:T	A3GALT2
1	1:33307455:T:G	A3GALT2
1	1:33312120:TG:T	A3GALT2
1	1:33312151:G:GC	A3GALT2
1	1:33312158:A:AG	A3GALT2
1	1:33312158:AG:A	A3GALT2
1	1:33312189:C:T	A3GALT2
1	1:33312811:AT:A	A3GALT2
22	22:42693137:GCGCGGCT:G	A4GALT
22	22:42693198:G:A	A4GALT
22	22:42693207:G:A	A4GALT
22	22:42693214:C:T	A4GALT
22	22:42693309:CG:C	A4GALT
22	22:42693310:G:T	A4GALT
22	22:42693383:T:TA	A4GALT
22	22:42693403:CAT:C	A4GALT
22	22:42693447:A:AG	A4GALT
22	22:42693475:G:C	A4GALT
22	22:42693478:C:T	A4GALT
22	22:42693528:G:GC	A4GALT
22	22:42693650:GC:G	A4GALT
22	22:42693654:AC:A	A4GALT
22	22:42693756:G:GT	A4GALT
22	22:42693771:AG:A	A4GALT
22	22:42693813:TG:T	A4GALT
22	22:42693950:A:G	A4GALT
3	3:138124266:A:G	A4GNT
3	3:138124491:G:A	A4GNT
3	3:138124672:C:T	A4GNT
3	3:138124810:C:T	A4GNT
3	3:138124852:C:T	A4GNT
3	3:138124866:C:CGCTG	A4GNT
3	3:138130848:C:T	A4GNT
3	3:138130862:G:T	A4GNT
3	3:138130951:G:C	A4GNT
3	3:138131075:ATTCTCTCT:A	A4GNT
3	3:138131256:T:C	A4GNT
12	12:53307490:T:TA	AAAS
12	12:53307522:AG:A	AAAS
12	12:53307557:A:AG	AAAS
12	12:53307600:GCCTCCACCCCC:G	AAAS
12	12:53307615:A:AG	AAAS
12	12:53307617:G:GGC	AAAS
12	12:53307647:T:TA	AAAS
12	12:53307698:G:A	AAAS
12	12:53307853:GC:G	AAAS
12	12:53307858:G:GC	AAAS
12	12:53307895:G:A	AAAS
12	12:53308051:C:T	AAAS
12	12:53308052:C:CAGGGAAGG	AAAS
12	12:53308083:G:A	AAAS
12	12:53308339:C:CT	AAAS
12	12:53308351:T:C	AAAS
12	12:53308457:G:A	AAAS
12	12:53308468:TCAGA:T	AAAS
12	12:53308744:CAG:C	AAAS
12	12:53308788:G:A	AAAS
12	12:53308816:C:A	AAAS
12	12:53308816:CTG:C	AAAS
12	12:53308959:C:T	AAAS
12	12:53308984:C:T	AAAS
12	12:53308993:A:T	AAAS
12	12:53309021:C:G	AAAS
12	12:53309158:G:A	AAAS
12	12:53309233:C:A	AAAS
12	12:53309236:G:A	AAAS
12	12:53309240:C:T	AAAS
12	12:53309259:GTC:G	AAAS
12	12:53309600:C:T	AAAS
12	12:53309639:G:GC	AAAS
12	12:53309639:GC:G	AAAS
12	12:53314297:C:A	AAAS
12	12:53314299:G:A	AAAS
12	12:53314328:C:T	AAAS
12	12:53314384:C:T	AAAS
12	12:53314407:G:A	AAAS
12	12:53314428:AG:A	AAAS
12	12:53314824:CAA:C	AAAS
12	12:53314849:C:T	AAAS
12	12:53315104:CT:C	AAAS
12	12:53315107:G:A	AAAS
12	12:53315325:CCAAACTTA:C	AAAS
12	12:53315355:A:AC	AAAS
12	12:53315379:G:A	AAAS
12	12:53315427:C:G	AAAS
12	12:53315427:C:T	AAAS
12	12:53315428:T:C	AAAS
12	12:53315726:C:A	AAAS
12	12:53320564:C:G	AAAS
12	12:53320565:C:T	AAAS
12	12:53320596:C:A	AAAS
12	12:53320604:TG:T	AAAS
12	12:53320606:GA:G	AAAS
12	12:53320671:G:A	AAAS
12	12:53320678:AG:A	AAAS
12	12:53320694:T:C	AAAS
12	12:53321396:C:A	AAAS
12	12:53321409:A:T	AAAS
12	12:53321412:TAG:T	AAAS
12	12:53321442:AG:A	AAAS
12	12:125065587:G:A	AACS
12	12:125065587:G:T	AACS
12	12:125065650:CAGTA:C	AACS
12	12:125065673:AC:A	AACS
12	12:125073980:G:T	AACS
12	12:125076490:G:T	AACS
12	12:125076574:GCA:G	AACS
12	12:125076583:GAA:G	AACS
12	12:125076612:G:A	AACS
12	12:125086414:TG:T	AACS
12	12:125091425:G:A	AACS
12	12:125102678:G:A	AACS
12	12:125102678:G:C	AACS
12	12:125102744:T:A	AACS
12	12:125102778:C:T	AACS
12	12:125103082:G:T	AACS
12	12:125107136:CT:C	AACS
12	12:125107214:CA:C	AACS
12	12:125107269:G:A	AACS
12	12:125107269:G:T	AACS
12	12:125114480:AC:A	AACS
12	12:125114558:G:A	AACS
12	12:125118638:CA:C	AACS
12	12:125118719:CT:C	AACS
12	12:125118745:G:A	AACS
12	12:125118766:G:T	AACS
12	12:125124901:G:A	AACS
12	12:125124977:A:ATGTC	AACS
12	12:125124985:AG:A	AACS
12	12:125128159:A:G	AACS
12	12:125128246:C:CAT	AACS
12	12:125128275:G:A	AACS
12	12:125129346:T:TG	AACS
12	12:125129347:G:A	AACS
12	12:125129443:A:AT	AACS
12	12:125134002:G:A	AACS
12	12:125134046:C:CG	AACS
12	12:125134073:G:T	AACS
12	12:125134792:A:G	AACS
12	12:125134853:G:A	AACS
12	12:125136708:T:A	AACS
12	12:125136722:A:AG	AACS
12	12:125136823:C:T	AACS
12	12:125136863:CG:C	AACS
12	12:125136865:G:C	AACS
12	12:125136865:G:T	AACS
12	12:125142091:G:T	AACS
12	12:125142127:C:CA	AACS
12	12:125142131:CAG:C	AACS
12	12:125142196:G:GTA	AACS
3	3:151814164:T:C	AADAC
3	3:151814187:CT:C	AADAC
3	3:151814207:AG:A	AADAC
3	3:151814292:C:T	AADAC
3	3:151817575:C:A	AADAC
3	3:151817577:TG:T	AADAC
3	3:151817589:G:A	AADAC
3	3:151820442:G:GT	AADAC
3	3:151820453:G:A	AADAC
3	3:151824686:AT:A	AADAC
3	3:151824709:GTA:G	AADAC
3	3:151824728:G:A	AADAC
3	3:151824734:T:TA	AADAC
3	3:151824744:AG:A	AADAC
3	3:151827619:CT:C	AADAC
3	3:151827668:TC:T	AADAC
3	3:151827682:AT:A	AADAC
3	3:151827798:C:CA	AADAC
3	3:151827896:T:TA	AADAC
3	3:151827908:AG:A	AADAC
3	3:151827972:CT:C	AADAC
3	3:151828035:C:T	AADAC
3	3:151828103:AT:A	AADAC
3	3:151828172:G:T	AADAC
3	3:151734036:A:G	AADACL2
3	3:151734037:T:C	AADACL2
3	3:151734038:G:A	AADACL2
3	3:151734053:CTGTT:C	AADACL2
3	3:151734127:G:A	AADACL2
3	3:151734128:G:A	AADACL2
3	3:151740663:TA:T	AADACL2
3	3:151740713:AT:A	AADACL2
3	3:151740756:TA:T	AADACL2
3	3:151740781:C:T	AADACL2
3	3:151740786:GT:G	AADACL2
3	3:151740814:C:T	AADACL2
3	3:151740820:C:T	AADACL2
3	3:151740833:AT:A	AADACL2
3	3:151740848:G:GT	AADACL2
3	3:151740869:G:A	AADACL2
3	3:151744123:G:A	AADACL2
3	3:151745508:G:A	AADACL2
3	3:151745542:TC:T	AADACL2
3	3:151745621:C:T	AADACL2
3	3:151757011:TA:T	AADACL2
3	3:151757013:A:T	AADACL2
3	3:151757062:C:CA	AADACL2
3	3:151757068:CT:C	AADACL2
3	3:151757085:C:T	AADACL2
3	3:151757124:G:GC	AADACL2
3	3:151757223:A:T	AADACL2
3	3:151757237:G:A	AADACL2
3	3:151757270:CTATG:C	AADACL2
3	3:151757324:T:TA	AADACL2
3	3:151757364:C:T	AADACL2
3	3:151757451:C:T	AADACL2
3	3:151757560:ATATG:A	AADACL2
1	1:12716256:A:AT	AADACL3
1	1:12716346:T:C	AADACL3
1	1:12719474:G:A	AADACL3
1	1:12719595:AT:A	AADACL3
1	1:12720893:TG:T	AADACL3
1	1:12725220:A:G	AADACL3
1	1:12725335:TG:T	AADACL3
1	1:12725385:CA:C	AADACL3
1	1:12725463:C:T	AADACL3
1	1:12725494:TC:T	AADACL3
1	1:12725511:AG:A	AADACL3
1	1:12725522:C:A	AADACL3
1	1:12725524:A:AC	AADACL3
1	1:12725525:C:CT	AADACL3
1	1:12725775:C:T	AADACL3
1	1:12644710:CT:C	AADACL4
1	1:12651121:A:G	AADACL4
1	1:12651122:G:A	AADACL4
1	1:12651172:G:GT	AADACL4
1	1:12651291:C:T	AADACL4
1	1:12665959:A:G	AADACL4
1	1:12665992:GC:G	AADACL4
1	1:12666163:C:T	AADACL4
1	1:12666300:G:A	AADACL4
1	1:12666354:C:A	AADACL4
1	1:12666428:CT:C	AADACL4
1	1:12666451:G:GA	AADACL4
1	1:12666487:CT:C	AADACL4
1	1:12666514:C:T	AADACL4
1	1:12666598:CA:C	AADACL4
1	1:12666654:CT:C	AADACL4
1	1:12666670:G:GCT	AADACL4
1	1:12666675:CTCTT:C	AADACL4
1	1:12666684:ATGTTCCC:A	AADACL4
1	1:12666691:CT:C	AADACL4
1	1:12666699:TG:T	AADACL4
4	4:170060930:A:C	AADAT
4	4:170060970:C:A	AADAT
4	4:170061917:G:T	AADAT
4	4:170061947:GGAGCT:G	AADAT
4	4:170064718:C:A	AADAT
4	4:170064785:T:TA	AADAT
4	4:170066420:AC:A	AADAT
4	4:170066422:C:T	AADAT
4	4:170066443:AT:A	AADAT
4	4:170067352:C:A	AADAT
4	4:170067378:G:GAT	AADAT
4	4:170068590:C:A	AADAT
4	4:170068640:ACTCT:A	AADAT
4	4:170069147:C:T	AADAT
4	4:170069154:GA:G	AADAT
4	4:170069170:AAG:A	AADAT
4	4:170070586:C:T	AADAT
4	4:170070595:AC:A	AADAT
4	4:170070620:TTC:T	AADAT
4	4:170073167:A:C	AADAT
4	4:170073178:AG:A	AADAT
4	4:170078508:C:A	AADAT
4	4:170087115:C:A	AADAT
4	4:170089673:GA:G	AADAT
4	4:170089679:T:TG	AADAT
4	4:170089684:AATTC:A	AADAT
4	4:170089689:A:C	AADAT
15	15:67202857:ATC:A	AAGAB
15	15:67202881:C:T	AAGAB
15	15:67202882:C:T	AAGAB
15	15:67203547:C:T	AAGAB
15	15:67204042:A:T	AAGAB
15	15:67204043:C:T	AAGAB
15	15:67204104:T:TG	AAGAB
15	15:67204106:G:GT	AAGAB
15	15:67204139:A:C	AAGAB
15	15:67208561:C:T	AAGAB
15	15:67209523:AG:A	AAGAB
15	15:67209526:C:CTAAA	AAGAB
15	15:67209529:A:AATT	AAGAB
15	15:67209536:G:A	AAGAB
15	15:67231812:A:G	AAGAB
15	15:67231813:C:T	AAGAB
15	15:67231842:A:ATT	AAGAB
15	15:67231868:G:A	AAGAB
15	15:67231875:TC:T	AAGAB
15	15:67236015:C:CCAAT	AAGAB
15	15:67236040:C:T	AAGAB
15	15:67236060:G:A	AAGAB
15	15:67236419:ACT:A	AAGAB
15	15:67236422:C:CT	AAGAB
15	15:67236424:AT:A	AAGAB
15	15:67236448:AG:A	AAGAB
15	15:67236488:C:CT	AAGAB
15	15:67236735:G:T	AAGAB
15	15:67236779:TG:T	AAGAB
15	15:67236821:C:T	AAGAB
15	15:67254598:T:TG	AAGAB
15	15:67254616:G:GT	AAGAB
15	15:67254629:C:T	AAGAB
15	15:67254629:CA:C	AAGAB
15	15:67254630:A:C	AAGAB
15	15:67254631:T:C	AAGAB
2	2:69479062:C:G	AAK1
2	2:69480859:C:T	AAK1
2	2:69482710:C:G	AAK1
2	2:69507451:GCAGTTCTT:G	AAK1
2	2:69507501:C:T	AAK1
2	2:69507563:A:AG	AAK1
2	2:69507579:C:G	AAK1
2	2:69509230:C:A	AAK1
2	2:69509394:T:A	AAK1
2	2:69514482:G:A	AAK1
2	2:69514497:G:A	AAK1
2	2:69514629:G:GC	AAK1
2	2:69519034:G:A	AAK1
2	2:69519115:GC:G	AAK1
2	2:69520959:GTC:G	AAK1
2	2:69530038:G:A	AAK1
2	2:69530123:CAACA:C	AAK1
2	2:69530624:C:A	AAK1
2	2:69532138:G:A	AAK1
2	2:69532163:CT:C	AAK1
2	2:69542522:C:T	AAK1
2	2:69556859:C:T	AAK1
2	2:69642928:ACT:A	AAK1
11	11:77842528:G:A	AAMDC
11	11:77842574:C:A	AAMDC
11	11:77842585:CA:C	AAMDC
11	11:77842602:TG:T	AAMDC
11	11:77869721:G:A	AAMDC
11	11:77872241:C:T	AAMDC
20	20:36239869:A:T	AAR2
20	20:36240053:CTG:C	AAR2
20	20:36240219:G:GC	AAR2
20	20:36240259:A:T	AAR2
20	20:36240266:G:A	AAR2
20	20:36240313:C:T	AAR2
20	20:36240325:C:T	AAR2
20	20:36244790:C:A	AAR2
20	20:36244824:C:A	AAR2
20	20:36244852:C:T	AAR2
20	20:36244924:C:T	AAR2
20	20:36255601:C:CA	AAR2
20	20:36255672:G:A	AAR2
20	20:36255673:G:A	AAR2
20	20:36255680:GC:G	AAR2
8	8:116938246:G:A	AARD
8	8:116938379:C:T	AARD
8	8:116938448:TG:T	AARD
8	8:116938449:G:A	AARD
8	8:116938525:G:A	AARD
8	8:116938531:C:CG	AARD
8	8:116938536:AG:A	AARD
8	8:116938562:G:T	AARD
8	8:116942556:A:C	AARD
8	8:116942573:C:T	AARD
8	8:116942696:GA:G	AARD
6	6:44300557:CT:C	AARS2
6	6:44300621:G:A	AARS2
6	6:44300633:G:A	AARS2
6	6:44300649:G:GC	AARS2
6	6:44301154:A:AC	AARS2
6	6:44301177:C:CA	AARS2
6	6:44301178:AG:A	AARS2
6	6:44301185:TC:T	AARS2
6	6:44301382:G:C	AARS2
6	6:44301451:G:GT	AARS2
6	6:44301455:TC:T	AARS2
6	6:44302059:C:A	AARS2
6	6:44302071:G:A	AARS2
6	6:44302104:G:A	AARS2
6	6:44302116:CTG:C	AARS2
6	6:44302389:A:C	AARS2
6	6:44302402:G:A	AARS2
6	6:44302466:AG:A	AARS2
6	6:44302486:G:A	AARS2
6	6:44302510:G:A	AARS2
6	6:44302804:G:A	AARS2
6	6:44302858:G:A	AARS2
6	6:44302908:T:TGCCTG	AARS2
6	6:44303065:C:T	AARS2
6	6:44303087:GAGGT:G	AARS2
6	6:44303094:G:A	AARS2
6	6:44303177:T:C	AARS2
6	6:44303315:G:A	AARS2
6	6:44303325:C:CG	AARS2
6	6:44303346:G:T	AARS2
6	6:44304234:G:A	AARS2
6	6:44304247:GC:G	AARS2
6	6:44304422:C:CA	AARS2
6	6:44304437:G:A	AARS2
6	6:44304445:TC:T	AARS2
6	6:44304639:ACTCAC:A	AARS2
6	6:44304644:C:T	AARS2
6	6:44304692:CCT:C	AARS2
6	6:44304698:C:A	AARS2
6	6:44304788:G:A	AARS2
6	6:44305053:C:A	AARS2
6	6:44305072:G:A	AARS2
6	6:44305111:GC:G	AARS2
6	6:44306495:TG:T	AARS2
6	6:44307006:G:A	AARS2
6	6:44307248:C:G	AARS2
6	6:44307248:C:T	AARS2
6	6:44307258:G:T	AARS2
6	6:44307280:C:CA	AARS2
6	6:44307331:CTG:C	AARS2
6	6:44307367:G:A	AARS2
6	6:44310439:CCT:C	AARS2
6	6:44310993:C:T	AARS2
6	6:44311017:GT:G	AARS2
6	6:44311036:TG:T	AARS2
6	6:44311095:G:GC	AARS2
6	6:44311095:GC:G	AARS2
6	6:44311113:C:T	AARS2
6	6:44311157:GC:G	AARS2
6	6:44311159:AC:A	AARS2
6	6:44311393:A:C	AARS2
6	6:44311463:A:AG	AARS2
6	6:44311472:GC:G	AARS2
6	6:44312084:AC:A	AARS2
6	6:44312092:AG:A	AARS2
6	6:44312182:C:CA	AARS2
6	6:44312209:G:A	AARS2
6	6:44312230:G:A	AARS2
6	6:44312265:T:C	AARS2
6	6:44313147:CA:C	AARS2
6	6:44313159:G:GA	AARS2
6	6:44313219:AG:A	AARS2
6	6:44313275:G:A	AARS2
6	6:44313321:C:T	AARS2
17	17:42950595:A:G	AARSD1
17	17:42950679:GA:G	AARSD1
17	17:42951804:GC:G	AARSD1
17	17:42951890:G:GTC	AARSD1
17	17:42951896:T:C	AARSD1
17	17:42953728:G:C	AARSD1
17	17:42953764:G:T	AARSD1
17	17:42953778:CCTACAA:C	AARSD1
17	17:42954874:A:T	AARSD1
17	17:42955871:TC:T	AARSD1
17	17:42955902:C:CGGTT	AARSD1
17	17:42955908:CCAGA:C	AARSD1
17	17:42955973:C:G	AARSD1
17	17:42956240:G:T	AARSD1
17	17:42956321:C:G	AARSD1
17	17:42956322:T:G	AARSD1
17	17:42956439:G:A	AARSD1
17	17:42956465:A:AT	AARSD1
17	17:42956560:CCT:C	AARSD1
17	17:42957197:T:C	AARSD1
17	17:42961201:G:A	AARSD1
17	17:42961226:C:T	AARSD1
17	17:42961232:TA:T	AARSD1
17	17:42961302:C:CGAGTCACTCTCAGCACA	AARSD1
17	17:42961344:T:TC	AARSD1
4	4:56338400:GATT:G	AASDH
4	4:56338403:T:G	AASDH
4	4:56338404:A:G	AASDH
4	4:56338436:T:TAAAC	AASDH
4	4:56338455:AC:A	AASDH
4	4:56338487:GGAGAA:G	AASDH
4	4:56338517:T:TAAAC	AASDH
4	4:56338523:C:CTT	AASDH
4	4:56338540:CTG:C	AASDH
4	4:56338560:C:CTT	AASDH
4	4:56338609:G:GTAGT	AASDH
4	4:56338622:GC:G	AASDH
4	4:56338682:A:ATGTT	AASDH
4	4:56338693:G:GTAGA	AASDH
4	4:56338716:C:CA	AASDH
4	4:56338742:G:GAGGT	AASDH
4	4:56338757:G:C	AASDH
4	4:56338758:A:AAAAG	AASDH
4	4:56338770:C:A	AASDH
4	4:56338771:A:AT	AASDH
4	4:56338787:C:T	AASDH
4	4:56342895:CTGTG:C	AASDH
4	4:56342900:AGC:A	AASDH
4	4:56342919:GAA:G	AASDH
4	4:56343560:A:G	AASDH
4	4:56343638:GAA:G	AASDH
4	4:56345125:AC:A	AASDH
4	4:56345238:G:T	AASDH
4	4:56349272:TAA:T	AASDH
4	4:56349314:G:A	AASDH
4	4:56349334:C:T	AASDH
4	4:56349335:A:AT	AASDH
4	4:56349373:CTA:C	AASDH
4	4:56349377:GAGAAT:G	AASDH
4	4:56349394:TAC:T	AASDH
4	4:56349430:AC:A	AASDH
4	4:56349559:G:C	AASDH
4	4:56349602:G:A	AASDH
4	4:56349622:G:C	AASDH
4	4:56349686:AC:A	AASDH
4	4:56349768:TAA:T	AASDH
4	4:56349780:AC:A	AASDH
4	4:56349978:CT:C	AASDH
4	4:56349999:A:AT	AASDH
4	4:56351340:A:G	AASDH
4	4:56351356:G:A	AASDH
4	4:56351377:C:A	AASDH
4	4:56351397:TCA:T	AASDH
4	4:56351421:A:C	AASDH
4	4:56353403:C:T	AASDH
4	4:56353528:GAGAAT:G	AASDH
4	4:56353545:G:A	AASDH
4	4:56353549:A:C	AASDH
4	4:56353579:CT:C	AASDH
4	4:56353581:G:A	AASDH
4	4:56354083:TCTGA:T	AASDH
4	4:56354098:G:A	AASDH
4	4:56354102:C:CA	AASDH
4	4:56354112:AT:A	AASDH
4	4:56354196:ACT:A	AASDH
4	4:56354704:C:A	AASDH
4	4:56354704:C:T	AASDH
4	4:56354717:G:A	AASDH
4	4:56355176:CCTTA:C	AASDH
4	4:56355190:AGAGTT:A	AASDH
4	4:56355234:TTGATACCTCTG:T	AASDH
4	4:56355348:G:A	AASDH
4	4:56355390:G:A	AASDH
4	4:56371461:GTCAC:G	AASDH
4	4:56371500:G:C	AASDH
4	4:56371535:CAG:C	AASDH
4	4:56371551:G:C	AASDH
4	4:56378359:AGT:A	AASDH
4	4:56378428:C:CAT	AASDH
4	4:56378465:C:T	AASDH
4	4:56382472:CTTACA:C	AASDH
4	4:56382484:TG:T	AASDH
4	4:56382485:G:GT	AASDH
4	4:56382508:TTTAGA:T	AASDH
4	4:56382509:T:A	AASDH
4	4:56382518:A:AT	AASDH
4	4:56382553:G:C	AASDH
4	4:56382580:GC:G	AASDH
4	4:56382590:G:A	AASDH
4	4:56382598:C:A	AASDH
4	4:56384069:C:A	AASDH
4	4:56384170:C:A	AASDH
4	4:56384185:CCA:C	AASDH
4	4:56384290:GA:G	AASDH
4	4:56384298:A:G	AASDH
4	4:56384299:T:C	AASDH
11	11:106077711:A:G	AASDHPPT
11	11:106077770:CTT:C	AASDHPPT
11	11:106077790:T:TGCCGA	AASDHPPT
11	11:106077837:G:T	AASDHPPT
11	11:106077892:T:TG	AASDHPPT
11	11:106079519:G:A	AASDHPPT
11	11:106079522:A:AT	AASDHPPT
11	11:106079524:CAT:C	AASDHPPT
11	11:106079613:TC:T	AASDHPPT
11	11:106090643:G:T	AASDHPPT
11	11:106090678:G:A	AASDHPPT
11	11:106090679:G:A	AASDHPPT
11	11:106091420:T:TTA	AASDHPPT
11	11:106094583:G:T	AASDHPPT
11	11:106094627:GA:G	AASDHPPT
11	11:106094655:G:GT	AASDHPPT
11	11:106096742:G:T	AASDHPPT
11	11:106096804:AT:A	AASDHPPT
11	11:106096887:C:T	AASDHPPT
11	11:106096905:T:C	AASDHPPT
7	7:122076542:G:A	AASS
7	7:122076608:C:T	AASS
7	7:122076609:T:C	AASS
7	7:122077836:A:C	AASS
7	7:122077837:C:T	AASS
7	7:122077849:ATT:A	AASS
7	7:122078000:CT:C	AASS
7	7:122078015:C:T	AASS
7	7:122078919:G:A	AASS
7	7:122081542:TTC:T	AASS
7	7:122081597:T:C	AASS
7	7:122085997:AGTCCAGCTGCTTACCTTATATCTCAGT:A	AASS
7	7:122086011:C:T	AASS
7	7:122086017:ATC:A	AASS
7	7:122086026:TC:T	AASS
7	7:122086119:G:GA	AASS
7	7:122091719:T:TA	AASS
7	7:122091753:C:A	AASS
7	7:122091764:C:T	AASS
7	7:122091780:T:A	AASS
7	7:122091840:C:A	AASS
7	7:122092897:CA:C	AASS
7	7:122093047:C:T	AASS
7	7:122093103:CTTTG:C	AASS
7	7:122093130:CA:C	AASS
7	7:122098444:ACTGACC:A	AASS
7	7:122098496:C:A	AASS
7	7:122098559:G:A	AASS
7	7:122098803:G:T	AASS
7	7:122098821:CA:C	AASS
7	7:122101620:C:T	AASS
7	7:122101681:C:G	AASS
7	7:122101682:T:C	AASS
7	7:122113117:C:G	AASS
7	7:122113142:CA:C	AASS
7	7:122113230:C:G	AASS
7	7:122113634:CA:C	AASS
7	7:122116699:ATC:A	AASS
7	7:122116936:C:A	AASS
7	7:122116959:T:C	AASS
7	7:122118305:A:G	AASS
7	7:122118631:C:T	AASS
7	7:122126389:C:T	AASS
7	7:122129383:A:T	AASS
7	7:122129408:TTA:T	AASS
7	7:122133549:GTA:G	AASS
7	7:122133562:G:T	AASS
7	7:122133594:TGGGAGCTA:T	AASS
7	7:122133604:C:CG	AASS
17	17:36950212:A:C	AATF
17	17:36950335:T:A	AATF
17	17:36950364:G:A	AATF
17	17:36950387:ACT:A	AATF
17	17:36952949:AAT:A	AATF
17	17:36952984:C:T	AATF
17	17:36953082:T:TA	AATF
17	17:36953092:ATGGATGACCT:A	AATF
17	17:36953128:G:T	AATF
17	17:36953170:C:T	AATF
17	17:36953260:G:T	AATF
17	17:36953295:A:AGGTTTGTACAT	AATF
17	17:36953297:G:A	AATF
17	17:36953768:A:T	AATF
17	17:36953775:TG:T	AATF
17	17:36953776:G:A	AATF
17	17:36953895:GC:G	AATF
17	17:36986664:GA:G	AATF
17	17:36988518:G:A	AATF
17	17:36988571:C:T	AATF
17	17:36988603:GA:G	AATF
17	17:36988673:C:T	AATF
17	17:36988681:G:A	AATF
17	17:36989303:CAA:C	AATF
17	17:36989305:AAG:A	AATF
17	17:36989319:C:T	AATF
17	17:36989389:CAG:C	AATF
17	17:36989408:ACC:A	AATF
17	17:36989413:T:G	AATF
17	17:36990772:A:G	AATF
17	17:37019004:G:A	AATF
17	17:37019011:C:T	AATF
17	17:37019029:A:T	AATF
17	17:37019073:G:A	AATF
17	17:37020933:G:A	AATF
17	17:37020959:C:T	AATF
17	17:37020973:C:CA	AATF
17	17:37031613:G:A	AATF
17	17:37031660:C:CAT	AATF
17	17:37056599:A:C	AATF
17	17:81122494:C:T	AATK
17	17:81122649:AC:A	AATK
17	17:81122660:G:GC	AATK
17	17:81122810:G:A	AATK
17	17:81123193:C:G	AATK
17	17:81123246:G:A	AATK
17	17:81123288:G:A	AATK
17	17:81123345:T:C	AATK
17	17:81124810:AG:A	AATK
17	17:81124972:C:CGTCAG	AATK
17	17:81127582:C:G	AATK
17	17:81127911:C:T	AATK
17	17:81128535:AC:A	AATK
17	17:81131060:C:T	AATK
17	17:81131091:AG:A	AATK
17	17:81131114:AC:A	AATK
17	17:81134367:C:T	AATK
17	17:81134398:C:CA	AATK
17	17:81134444:GAC:G	AATK
17	17:81134458:G:GGTGA	AATK
17	17:81134473:C:T	AATK
17	17:81134502:C:T	AATK
16	16:8735697:A:C	ABAT
16	16:8735698:G:A	ABAT
16	16:8735761:C:T	ABAT
16	16:8746099:G:A	ABAT
16	16:8748106:A:G	ABAT
16	16:8748135:C:T	ABAT
16	16:8748138:G:A	ABAT
16	16:8750421:G:C	ABAT
16	16:8750421:G:T	ABAT
16	16:8750497:C:T	ABAT
16	16:8750540:G:A	ABAT
16	16:8757756:G:C	ABAT
16	16:8757789:C:T	ABAT
16	16:8757808:T:C	ABAT
16	16:8764142:T:A	ABAT
16	16:8764831:G:C	ABAT
16	16:8766238:C:T	ABAT
16	16:8766271:G:T	ABAT
16	16:8768257:G:A	ABAT
16	16:8768879:TTGAC:T	ABAT
16	16:8768923:G:T	ABAT
16	16:8772779:G:C	ABAT
16	16:8772789:CTGAT:C	ABAT
16	16:8772908:C:CG	ABAT
16	16:8772918:G:A	ABAT
16	16:8774898:C:A	ABAT
16	16:8774951:G:A	ABAT
16	16:8774966:G:A	ABAT
16	16:8775046:AGGCCTAAT:A	ABAT
16	16:8775058:G:T	ABAT
16	16:8776385:GA:G	ABAT
16	16:8776491:G:C	ABAT
16	16:8779477:A:C	ABAT
16	16:8779479:G:GC	ABAT
16	16:8779515:C:T	ABAT
9	9:104784350:GA:G	ABCA1
9	9:104784412:A:C	ABCA1
9	9:104784457:T:C	ABCA1
9	9:104785443:G:A	ABCA1
9	9:104785490:A:T	ABCA1
9	9:104785526:T:TG	ABCA1
9	9:104785640:C:A	ABCA1
9	9:104786306:T:TA	ABCA1
9	9:104786363:AG:A	ABCA1
9	9:104786391:C:T	ABCA1
9	9:104787918:A:G	ABCA1
9	9:104788016:C:CT	ABCA1
9	9:104788528:GC:G	ABCA1
9	9:104788539:G:A	ABCA1
9	9:104790949:CT:C	ABCA1
9	9:104790974:AC:A	ABCA1
9	9:104791993:A:C	ABCA1
9	9:104792839:T:TTC	ABCA1
9	9:104792845:G:A	ABCA1
9	9:104792907:C:T	ABCA1
9	9:104793170:C:T	ABCA1
9	9:104793229:CT:C	ABCA1
9	9:104793256:G:A	ABCA1
9	9:104794392:C:CT	ABCA1
9	9:104794444:G:A	ABCA1
9	9:104796134:A:AC	ABCA1
9	9:104796178:TGA:T	ABCA1
9	9:104796405:GC:G	ABCA1
9	9:104798451:GA:G	ABCA1
9	9:104799818:C:G	ABCA1
9	9:104799983:C:T	ABCA1
9	9:104800509:C:T	ABCA1
9	9:104800516:A:AT	ABCA1
9	9:104800542:TA:T	ABCA1
9	9:104800569:G:A	ABCA1
9	9:104802123:TTGAG:T	ABCA1
9	9:104803317:C:T	ABCA1
9	9:104804625:C:T	ABCA1
9	9:104804633:CTA:C	ABCA1
9	9:104804721:C:G	ABCA1
9	9:104806418:G:T	ABCA1
9	9:104809464:A:C	ABCA1
9	9:104809465:C:A	ABCA1
9	9:104809509:CT:C	ABCA1
9	9:104810799:C:A	ABCA1
9	9:104810829:C:T	ABCA1
9	9:104810925:C:A	ABCA1
9	9:104812658:C:T	ABCA1
9	9:104812724:T:C	ABCA1
9	9:104814117:C:G	ABCA1
9	9:104814211:G:A	ABCA1
9	9:104816346:C:T	ABCA1
9	9:104817331:C:T	ABCA1
9	9:104817396:ACTGTCCTC:A	ABCA1
9	9:104818745:T:TAGTA	ABCA1
9	9:104818764:G:A	ABCA1
9	9:104818780:GGA:G	ABCA1
9	9:104819592:G:A	ABCA1
9	9:104819951:T:A	ABCA1
9	9:104820056:C:A	ABCA1
9	9:104821400:GA:G	ABCA1
9	9:104822599:G:A	ABCA1
9	9:104822600:G:T	ABCA1
9	9:104822604:AC:A	ABCA1
9	9:104824496:G:GTC	ABCA1
9	9:104824507:C:A	ABCA1
9	9:104824555:AG:A	ABCA1
9	9:104825888:CTG:C	ABCA1
9	9:104827026:GA:G	ABCA1
9	9:104827031:TG:T	ABCA1
9	9:104828914:A:G	ABCA1
9	9:104830959:G:A	ABCA1
9	9:104831041:GC:G	ABCA1
9	9:104831048:C:CA	ABCA1
9	9:104831048:C:T	ABCA1
9	9:104831058:G:GC	ABCA1
9	9:104831082:G:A	ABCA1
9	9:104831668:G:A	ABCA1
9	9:104831811:T:TTGTTCAGGTTGACACAC	ABCA1
9	9:104832572:A:C	ABCA1
9	9:104840489:G:A	ABCA1
9	9:104845476:C:T	ABCA1
9	9:104845544:AAGGG:A	ABCA1
9	9:104858674:G:GT	ABCA1
9	9:104858680:G:A	ABCA1
9	9:104861729:G:GGA	ABCA1
9	9:104883158:C:T	ABCA1
9	9:104884426:C:A	ABCA1
9	9:104884426:C:G	ABCA1
9	9:104884553:T:TTA	ABCA1
9	9:104884570:T:C	ABCA1
9	9:104889100:A:T	ABCA1
9	9:104889102:AT:A	ABCA1
9	9:104889196:C:A	ABCA1
9	9:104903772:C:T	ABCA1
17	17:69148830:AG:A	ABCA10
17	17:69149066:CT:C	ABCA10
17	17:69149068:C:A	ABCA10
17	17:69149997:GA:G	ABCA10
17	17:69152041:A:G	ABCA10
17	17:69152108:AG:A	ABCA10
17	17:69152184:C:A	ABCA10
17	17:69152482:CTAAAGA:C	ABCA10
17	17:69153359:AC:A	ABCA10
17	17:69153382:GC:G	ABCA10
17	17:69153496:GT:G	ABCA10
17	17:69153548:T:C	ABCA10
17	17:69153917:C:T	ABCA10
17	17:69153918:C:T	ABCA10
17	17:69154000:G:A	ABCA10
17	17:69154010:C:T	ABCA10
17	17:69154011:T:C	ABCA10
17	17:69154327:C:A	ABCA10
17	17:69155017:A:G	ABCA10
17	17:69155019:C:CT	ABCA10
17	17:69155026:AAC:A	ABCA10
17	17:69155082:TTTTC:T	ABCA10
17	17:69155103:C:A	ABCA10
17	17:69155858:G:A	ABCA10
17	17:69155883:C:CT	ABCA10
17	17:69155891:G:GAT	ABCA10
17	17:69156830:A:G	ABCA10
17	17:69156831:C:T	ABCA10
17	17:69156918:G:C	ABCA10
17	17:69164109:C:A	ABCA10
17	17:69164963:C:T	ABCA10
17	17:69165025:ATTAAG:A	ABCA10
17	17:69165084:C:G	ABCA10
17	17:69174311:A:AT	ABCA10
17	17:69174374:A:T	ABCA10
17	17:69174396:T:C	ABCA10
17	17:69174658:G:C	ABCA10
17	17:69174740:C:T	ABCA10
17	17:69175446:AC:A	ABCA10
17	17:69182680:G:A	ABCA10
17	17:69182735:GT:G	ABCA10
17	17:69182809:C:T	ABCA10
17	17:69185476:C:A	ABCA10
17	17:69185504:TAA:T	ABCA10
17	17:69185563:C:T	ABCA10
17	17:69185566:CA:C	ABCA10
17	17:69185645:T:C	ABCA10
17	17:69187680:C:A	ABCA10
17	17:69187680:C:T	ABCA10
17	17:69187749:T:TC	ABCA10
17	17:69187751:G:A	ABCA10
17	17:69187805:GA:G	ABCA10
17	17:69187859:CTT:C	ABCA10
17	17:69187865:TC:T	ABCA10
17	17:69190471:TA:T	ABCA10
17	17:69191280:A:AT	ABCA10
17	17:69191287:CTG:C	ABCA10
17	17:69191294:A:T	ABCA10
17	17:69192562:C:A	ABCA10
17	17:69192584:C:T	ABCA10
17	17:69192591:G:A	ABCA10
17	17:69193119:T:TGTCA	ABCA10
17	17:69193197:G:A	ABCA10
17	17:69193250:T:C	ABCA10
17	17:69193603:TTC:T	ABCA10
17	17:69193925:ATTCT:A	ABCA10
17	17:69193966:G:A	ABCA10
17	17:69194383:A:G	ABCA10
17	17:69197076:C:A	ABCA10
17	17:69197103:CTTTTA:C	ABCA10
17	17:69201533:AC:A	ABCA10
17	17:69201572:AT:A	ABCA10
17	17:69201665:TTATC:T	ABCA10
17	17:69201669:CTAAT:C	ABCA10
17	17:69214702:A:G	ABCA10
17	17:69214703:C:G	ABCA10
17	17:69214716:G:A	ABCA10
17	17:69214763:A:T	ABCA10
17	17:69214789:G:C	ABCA10
17	17:69214827:TTAAG:T	ABCA10
17	17:69215863:C:T	ABCA10
17	17:69215868:C:A	ABCA10
17	17:69215892:A:AT	ABCA10
17	17:69216228:C:CAT	ABCA10
17	17:69216270:GA:G	ABCA10
17	17:69216345:ATC:A	ABCA10
17	17:69216358:C:CATAG	ABCA10
17	17:69219543:AC:A	ABCA10
17	17:69219544:C:T	ABCA10
17	17:69219561:G:A	ABCA10
17	17:69219596:CCT:C	ABCA10
17	17:69219729:TAA:T	ABCA10
17	17:69221844:C:T	ABCA10
17	17:69222638:A:AT	ABCA10
17	17:69225324:C:T	ABCA10
17	17:69225332:A:AAGGCCAT	ABCA10
17	17:69225357:A:G	ABCA10
2	2:214932628:GAAGTGTT:G	ABCA12
2	2:214932635:T:TA	ABCA12
2	2:214932657:G:A	ABCA12
2	2:214932662:T:TC	ABCA12
2	2:214932666:C:CACTT	ABCA12
2	2:214932668:C:CTT	ABCA12
2	2:214932714:T:TA	ABCA12
2	2:214932717:G:A	ABCA12
2	2:214932742:C:A	ABCA12
2	2:214934103:A:C	ABCA12
2	2:214934207:G:GTGCT	ABCA12
2	2:214934217:T:C	ABCA12
2	2:214937508:ACTT:A	ABCA12
2	2:214937608:G:A	ABCA12
2	2:214942961:A:AACTT	ABCA12
2	2:214947421:C:T	ABCA12
2	2:214948595:C:T	ABCA12
2	2:214948675:A:C	ABCA12
2	2:214948738:C:A	ABCA12
2	2:214949039:C:T	ABCA12
2	2:214950878:C:G	ABCA12
2	2:214950998:CAACTCTT:C	ABCA12
2	2:214951010:T:A	ABCA12
2	2:214951015:G:GC	ABCA12
2	2:214951015:GC:G	ABCA12
2	2:214953853:C:T	ABCA12
2	2:214953873:AT:A	ABCA12
2	2:214953891:G:A	ABCA12
2	2:214953894:A:AG	ABCA12
2	2:214953896:G:GA	ABCA12
2	2:214953896:GA:G	ABCA12
2	2:214956665:A:AAACAGGAG	ABCA12
2	2:214959023:C:T	ABCA12
2	2:214966884:G:A	ABCA12
2	2:214968749:CT:C	ABCA12
2	2:214968804:A:AT	ABCA12
2	2:214970322:G:A	ABCA12
2	2:214973947:A:G	ABCA12
2	2:214974795:A:T	ABCA12
2	2:214975784:C:G	ABCA12
2	2:214975784:C:T	ABCA12
2	2:214975817:AAG:A	ABCA12
2	2:214975934:C:T	ABCA12
2	2:214975958:CCT:C	ABCA12
2	2:214976019:CCTCTT:C	ABCA12
2	2:214976022:CTT:C	ABCA12
2	2:214978441:G:T	ABCA12
2	2:214978895:CCT:C	ABCA12
2	2:214980560:GCCCA:G	ABCA12
2	2:214980645:T:C	ABCA12
2	2:214982223:G:A	ABCA12
2	2:214982327:G:C	ABCA12
2	2:214986629:AC:A	ABCA12
2	2:214986635:G:T	ABCA12
2	2:214986675:CTG:C	ABCA12
2	2:214986729:C:A	ABCA12
2	2:214987645:A:G	ABCA12
2	2:214987647:TG:T	ABCA12
2	2:214987734:G:A	ABCA12
2	2:214989573:G:A	ABCA12
2	2:214997727:GC:G	ABCA12
2	2:215001557:C:T	ABCA12
2	2:215001668:GT:G	ABCA12
2	2:215007726:C:T	ABCA12
2	2:215007772:GAA:G	ABCA12
2	2:215007794:C:CA	ABCA12
2	2:215007801:G:A	ABCA12
2	2:215007828:G:A	ABCA12
2	2:215007838:T:TA	ABCA12
2	2:215010370:A:C	ABCA12
2	2:215010466:TG:T	ABCA12
2	2:215011616:G:A	ABCA12
2	2:215011631:G:A	ABCA12
2	2:215011640:T:A	ABCA12
2	2:215011970:C:T	ABCA12
2	2:215012068:TC:T	ABCA12
2	2:215012077:CTTAT:C	ABCA12
2	2:215015580:G:T	ABCA12
2	2:215015611:GGA:G	ABCA12
2	2:215018007:C:A	ABCA12
2	2:215018007:C:T	ABCA12
2	2:215018051:A:AT	ABCA12
2	2:215018068:TC:T	ABCA12
2	2:215018134:T:C	ABCA12
2	2:215019562:T:TAAATTAA	ABCA12
2	2:215019784:G:A	ABCA12
2	2:215019790:G:A	ABCA12
2	2:215025732:GAA:G	ABCA12
2	2:215025750:G:A	ABCA12
2	2:215026819:C:G	ABCA12
2	2:215026819:C:T	ABCA12
2	2:215031820:C:T	ABCA12
2	2:215031852:G:A	ABCA12
2	2:215031852:GT:G	ABCA12
2	2:215036952:C:T	ABCA12
2	2:215036992:CA:C	ABCA12
2	2:215045835:A:T	ABCA12
2	2:215045850:G:A	ABCA12
2	2:215045873:AGTGAT:A	ABCA12
2	2:215045919:G:A	ABCA12
2	2:215045950:GAAGA:G	ABCA12
2	2:215045965:TCTGA:T	ABCA12
2	2:215049625:C:T	ABCA12
2	2:215049628:G:A	ABCA12
2	2:215049637:G:A	ABCA12
2	2:215049697:TA:T	ABCA12
2	2:215049723:C:T	ABCA12
2	2:215049791:AG:A	ABCA12
2	2:215049813:T:C	ABCA12
2	2:215052507:G:A	ABCA12
2	2:215054589:TC:T	ABCA12
2	2:215064169:G:A	ABCA12
2	2:215064191:AC:A	ABCA12
2	2:215064205:G:A	ABCA12
2	2:215064213:AGG:A	ABCA12
2	2:215111596:C:T	ABCA12
7	7:48171501:C:A	ABCA13
7	7:48171522:G:A	ABCA13
7	7:48198235:A:G	ABCA13
7	7:48198251:C:T	ABCA13
7	7:48198275:AT:A	ABCA13
7	7:48198295:TC:T	ABCA13
7	7:48198308:G:T	ABCA13
7	7:48219353:G:T	ABCA13
7	7:48219478:CT:C	ABCA13
7	7:48219490:C:T	ABCA13
7	7:48219500:C:CT	ABCA13
7	7:48221280:G:T	ABCA13
7	7:48221299:G:GT	ABCA13
7	7:48221299:GT:G	ABCA13
7	7:48227284:AG:A	ABCA13
7	7:48227301:G:T	ABCA13
7	7:48227329:G:A	ABCA13
7	7:48229824:G:A	ABCA13
7	7:48229826:TCCTTAATATC:T	ABCA13
7	7:48229841:G:T	ABCA13
7	7:48229848:T:A	ABCA13
7	7:48229891:AC:A	ABCA13
7	7:48234057:ATC:A	ABCA13
7	7:48234089:C:T	ABCA13
7	7:48234149:G:T	ABCA13
7	7:48239240:G:T	ABCA13
7	7:48239256:TC:T	ABCA13
7	7:48239296:C:G	ABCA13
7	7:48239315:A:AT	ABCA13
7	7:48239317:G:A	ABCA13
7	7:48239391:C:T	ABCA13
7	7:48239400:C:CGGTA	ABCA13
7	7:48239403:C:T	ABCA13
7	7:48239406:G:A	ABCA13
7	7:48240876:C:T	ABCA13
7	7:48240933:G:T	ABCA13
7	7:48240960:G:T	ABCA13
7	7:48244574:A:G	ABCA13
7	7:48244592:A:T	ABCA13
7	7:48244610:C:T	ABCA13
7	7:48244649:C:T	ABCA13
7	7:48244704:G:A	ABCA13
7	7:48245535:TC:T	ABCA13
7	7:48245613:G:A	ABCA13
7	7:48245861:A:G	ABCA13
7	7:48245862:G:A	ABCA13
7	7:48245944:TGG:T	ABCA13
7	7:48245981:C:CAGTTTAAAA	ABCA13
7	7:48245986:G:T	ABCA13
7	7:48245999:T:G	ABCA13
7	7:48246031:G:T	ABCA13
7	7:48248250:GC:G	ABCA13
7	7:48248268:G:A	ABCA13
7	7:48248329:C:T	ABCA13
7	7:48249210:A:C	ABCA13
7	7:48249210:A:G	ABCA13
7	7:48249222:AC:A	ABCA13
7	7:48249252:C:T	ABCA13
7	7:48249352:G:A	ABCA13
7	7:48268979:G:C	ABCA13
7	7:48269002:T:A	ABCA13
7	7:48269019:AT:A	ABCA13
7	7:48269095:G:A	ABCA13
7	7:48271785:A:T	ABCA13
7	7:48271818:AT:A	ABCA13
7	7:48271824:A:T	ABCA13
7	7:48271859:CT:C	ABCA13
7	7:48272005:GT:G	ABCA13
7	7:48272072:GA:G	ABCA13
7	7:48272236:T:A	ABCA13
7	7:48272236:TA:T	ABCA13
7	7:48272253:GA:G	ABCA13
7	7:48272263:TTC:T	ABCA13
7	7:48272394:C:T	ABCA13
7	7:48272407:C:G	ABCA13
7	7:48272505:CACAT:C	ABCA13
7	7:48272510:AC:A	ABCA13
7	7:48272524:TC:T	ABCA13
7	7:48272574:C:T	ABCA13
7	7:48272641:C:G	ABCA13
7	7:48272679:C:T	ABCA13
7	7:48272707:TA:T	ABCA13
7	7:48272729:TG:T	ABCA13
7	7:48272760:C:T	ABCA13
7	7:48272807:CAT:C	ABCA13
7	7:48272830:TG:T	ABCA13
7	7:48272832:G:T	ABCA13
7	7:48272887:A:AT	ABCA13
7	7:48273052:CA:C	ABCA13
7	7:48273116:G:A	ABCA13
7	7:48273173:GA:G	ABCA13
7	7:48273223:T:A	ABCA13
7	7:48273298:AT:A	ABCA13
7	7:48273306:A:T	ABCA13
7	7:48273364:A:AT	ABCA13
7	7:48273400:T:TA	ABCA13
7	7:48273422:AG:A	ABCA13
7	7:48273429:A:T	ABCA13
7	7:48273468:A:AAG	ABCA13
7	7:48273499:G:GA	ABCA13
7	7:48273501:G:T	ABCA13
7	7:48273503:GT:G	ABCA13
7	7:48273577:C:A	ABCA13
7	7:48273687:C:T	ABCA13
7	7:48273691:AT:A	ABCA13
7	7:48273741:GA:G	ABCA13
7	7:48273824:C:CA	ABCA13
7	7:48273881:T:G	ABCA13
7	7:48273953:CAA:C	ABCA13
7	7:48273979:TA:T	ABCA13
7	7:48273997:T:TA	ABCA13
7	7:48274008:CTT:C	ABCA13
7	7:48274185:T:TTAAC	ABCA13
7	7:48274186:T:TAA	ABCA13
7	7:48274222:GGA:G	ABCA13
7	7:48274297:G:GGCTTCATT	ABCA13
7	7:48274303:AT:A	ABCA13
7	7:48274389:GA:G	ABCA13
7	7:48274448:C:CT	ABCA13
7	7:48274454:CATTT:C	ABCA13
7	7:48274716:C:T	ABCA13
7	7:48274796:TG:T	ABCA13
7	7:48274868:GT:G	ABCA13
7	7:48274963:C:CT	ABCA13
7	7:48274981:TCTACAGCTTCACA:T	ABCA13
7	7:48275017:C:A	ABCA13
7	7:48275216:CT:C	ABCA13
7	7:48275261:TC:T	ABCA13
7	7:48275301:C:T	ABCA13
7	7:48275361:AT:A	ABCA13
7	7:48275413:CTG:C	ABCA13
7	7:48275514:C:T	ABCA13
7	7:48275691:AT:A	ABCA13
7	7:48275821:CT:C	ABCA13
7	7:48275862:AT:A	ABCA13
7	7:48276024:G:T	ABCA13
7	7:48276028:A:AT	ABCA13
7	7:48276041:C:CA	ABCA13
7	7:48276043:C:CA	ABCA13
7	7:48276060:G:T	ABCA13
7	7:48276072:G:T	ABCA13
7	7:48276142:CT:C	ABCA13
7	7:48276152:CA:C	ABCA13
7	7:48276172:G:A	ABCA13
7	7:48276181:T:G	ABCA13
7	7:48276276:CT:C	ABCA13
7	7:48276308:TA:T	ABCA13
7	7:48276322:AT:A	ABCA13
7	7:48276366:AT:A	ABCA13
7	7:48276471:A:T	ABCA13
7	7:48276501:GA:G	ABCA13
7	7:48276518:A:ATC	ABCA13
7	7:48278176:A:AT	ABCA13
7	7:48278249:AT:A	ABCA13
7	7:48278284:GATTT:G	ABCA13
7	7:48278338:AAT:A	ABCA13
7	7:48278393:AG:A	ABCA13
7	7:48278452:TC:T	ABCA13
7	7:48278467:A:T	ABCA13
7	7:48278582:C:A	ABCA13
7	7:48278627:T:G	ABCA13
7	7:48278669:TGAAACCCCTCTTA:T	ABCA13
7	7:48278792:C:A	ABCA13
7	7:48278871:T:A	ABCA13
7	7:48278921:T:A	ABCA13
7	7:48278939:TCA:T	ABCA13
7	7:48278947:GA:G	ABCA13
7	7:48278976:TCTTGA:T	ABCA13
7	7:48279023:C:G	ABCA13
7	7:48279048:AC:A	ABCA13
7	7:48279061:TC:T	ABCA13
7	7:48279082:GA:G	ABCA13
7	7:48279098:T:A	ABCA13
7	7:48279282:T:TA	ABCA13
7	7:48279443:TAAAG:T	ABCA13
7	7:48279510:G:GA	ABCA13
7	7:48279561:T:A	ABCA13
7	7:48279594:CA:C	ABCA13
7	7:48279705:G:A	ABCA13
7	7:48279730:C:T	ABCA13
7	7:48279785:AAAAAG:A	ABCA13
7	7:48279790:G:T	ABCA13
7	7:48279824:CT:C	ABCA13
7	7:48279860:AC:A	ABCA13
7	7:48279906:AC:A	ABCA13
7	7:48279921:G:A	ABCA13
7	7:48279921:G:T	ABCA13
7	7:48281341:A:G	ABCA13
7	7:48281451:AG:A	ABCA13
7	7:48287958:A:G	ABCA13
7	7:48287959:GA:G	ABCA13
7	7:48287973:G:A	ABCA13
7	7:48288010:C:T	ABCA13
7	7:48288046:C:T	ABCA13
7	7:48295699:G:T	ABCA13
7	7:48297248:G:T	ABCA13
7	7:48298365:G:A	ABCA13
7	7:48309946:G:A	ABCA13
7	7:48310017:CA:C	ABCA13
7	7:48310031:GA:G	ABCA13
7	7:48310042:G:A	ABCA13
7	7:48310109:C:T	ABCA13
7	7:48310124:C:T	ABCA13
7	7:48313233:T:C	ABCA13
7	7:48314253:A:T	ABCA13
7	7:48317155:A:G	ABCA13
7	7:48317156:G:A	ABCA13
7	7:48335420:A:G	ABCA13
7	7:48335527:C:T	ABCA13
7	7:48338429:AACTT:A	ABCA13
7	7:48338456:G:GT	ABCA13
7	7:48350641:A:G	ABCA13
7	7:48350659:GA:G	ABCA13
7	7:48350820:G:C	ABCA13
7	7:48352180:G:A	ABCA13
7	7:48352180:G:T	ABCA13
7	7:48352229:CTG:C	ABCA13
7	7:48352286:TG:T	ABCA13
7	7:48352288:C:T	ABCA13
7	7:48352301:T:TA	ABCA13
7	7:48352414:C:T	ABCA13
7	7:48367792:A:G	ABCA13
7	7:48367814:TC:T	ABCA13
7	7:48367821:TC:T	ABCA13
7	7:48372166:A:G	ABCA13
7	7:48372167:G:T	ABCA13
7	7:48372283:GCATCTTTGCA:G	ABCA13
7	7:48372362:C:A	ABCA13
7	7:48372365:CTT:C	ABCA13
7	7:48372407:TA:T	ABCA13
7	7:48372468:C:T	ABCA13
7	7:48372498:G:A	ABCA13
7	7:48372499:T:C	ABCA13
7	7:48374353:CT:C	ABCA13
7	7:48374394:AT:A	ABCA13
7	7:48376439:A:G	ABCA13
7	7:48376447:A:AG	ABCA13
7	7:48376573:G:T	ABCA13
7	7:48387910:C:G	ABCA13
7	7:48387961:T:C	ABCA13
7	7:48389043:C:G	ABCA13
7	7:48389051:C:T	ABCA13
7	7:48389180:GC:G	ABCA13
7	7:48389222:T:C	ABCA13
7	7:48391935:G:GAC	ABCA13
7	7:48392033:C:T	ABCA13
7	7:48392107:G:A	ABCA13
7	7:48392129:C:T	ABCA13
7	7:48392138:C:T	ABCA13
7	7:48392140:G:A	ABCA13
7	7:48403690:C:T	ABCA13
7	7:48403703:TAACTC:T	ABCA13
7	7:48403729:C:T	ABCA13
7	7:48403854:G:A	ABCA13
7	7:48403873:C:T	ABCA13
7	7:48410648:C:T	ABCA13
7	7:48410669:AC:A	ABCA13
7	7:48412351:A:G	ABCA13
7	7:48412444:G:GC	ABCA13
7	7:48412446:AGT:A	ABCA13
7	7:48412512:C:T	ABCA13
7	7:48412523:TGA:T	ABCA13
7	7:48412583:G:GGTAC	ABCA13
7	7:48412584:G:T	ABCA13
7	7:48427765:G:T	ABCA13
7	7:48427827:CAG:C	ABCA13
7	7:48427872:G:A	ABCA13
7	7:48427872:G:C	ABCA13
7	7:48455211:GA:G	ABCA13
7	7:48455264:CG:C	ABCA13
7	7:48455267:G:GC	ABCA13
7	7:48455284:CAGG:C	ABCA13
7	7:48466954:A:T	ABCA13
7	7:48467018:T:A	ABCA13
7	7:48471534:AATTC:A	ABCA13
7	7:48471548:G:A	ABCA13
7	7:48471601:T:C	ABCA13
7	7:48481034:A:G	ABCA13
7	7:48481034:A:T	ABCA13
7	7:48481071:GACCA:G	ABCA13
7	7:48481106:C:A	ABCA13
7	7:48481128:C:CT	ABCA13
7	7:48481155:G:A	ABCA13
7	7:48483136:CAT:C	ABCA13
7	7:48483141:C:A	ABCA13
7	7:48489234:A:C	ABCA13
7	7:48489235:G:C	ABCA13
7	7:48489241:G:A	ABCA13
7	7:48489279:T:G	ABCA13
7	7:48489294:AC:A	ABCA13
7	7:48489338:C:T	ABCA13
7	7:48506334:A:G	ABCA13
7	7:48506361:T:A	ABCA13
7	7:48507953:TG:T	ABCA13
7	7:48507975:G:T	ABCA13
7	7:48508022:C:A	ABCA13
7	7:48511082:A:G	ABCA13
7	7:48511108:CTG:C	ABCA13
7	7:48511133:TC:T	ABCA13
7	7:48516737:TC:T	ABCA13
7	7:48516827:T:A	ABCA13
7	7:48516882:G:A	ABCA13
7	7:48516883:T:C	ABCA13
7	7:48520046:AC:A	ABCA13
7	7:48520072:G:A	ABCA13
7	7:48520073:G:A	ABCA13
7	7:48520121:ACT:A	ABCA13
7	7:48520221:C:T	ABCA13
7	7:48520284:C:T	ABCA13
7	7:48524312:AAG:A	ABCA13
7	7:48524323:T:TGAAG	ABCA13
7	7:48524378:C:T	ABCA13
7	7:48528346:G:C	ABCA13
7	7:48528346:G:T	ABCA13
7	7:48580243:TCTGCTGGCACGGCAGG:T	ABCA13
7	7:48580273:T:TA	ABCA13
7	7:48580282:C:T	ABCA13
7	7:48587153:G:A	ABCA13
7	7:48594758:C:T	ABCA13
7	7:48594814:G:C	ABCA13
7	7:48643394:G:A	ABCA13
7	7:48644616:G:A	ABCA13
7	7:48644651:C:CA	ABCA13
7	7:48644706:CT:C	ABCA13
7	7:48644756:T:C	ABCA13
7	7:48645423:AT:A	ABCA13
9	9:137007930:C:G	ABCA2
9	9:137008415:C:T	ABCA2
9	9:137009054:C:T	ABCA2
9	9:137009386:G:A	ABCA2
9	9:137009645:C:T	ABCA2
9	9:137009982:C:T	ABCA2
9	9:137011104:G:GC	ABCA2
9	9:137011262:GA:G	ABCA2
9	9:137011311:T:C	ABCA2
9	9:137011751:T:C	ABCA2
9	9:137012734:AG:A	ABCA2
9	9:137012752:C:CA	ABCA2
9	9:137012872:A:AT	ABCA2
9	9:137012918:C:T	ABCA2
9	9:137013299:C:CGTCGGGCGATAGCCGCA	ABCA2
9	9:137013320:T:G	ABCA2
9	9:137014300:G:A	ABCA2
9	9:137014396:C:A	ABCA2
9	9:137014688:A:ACCTGGT	ABCA2
9	9:137014749:AG:A	ABCA2
9	9:137014798:T:TGC	ABCA2
9	9:137014912:C:T	ABCA2
9	9:137014915:G:A	ABCA2
9	9:137014927:C:CTT	ABCA2
9	9:137015412:A:T	ABCA2
9	9:137015413:C:T	ABCA2
9	9:137015718:G:T	ABCA2
9	9:137015766:GC:G	ABCA2
9	9:137015960:A:T	ABCA2
9	9:137015974:CT:C	ABCA2
9	9:137016176:T:C	ABCA2
9	9:137016434:CAGGT:C	ABCA2
9	9:137016620:ACT:A	ABCA2
9	9:137016943:C:T	ABCA2
9	9:137017126:T:C	ABCA2
9	9:137017246:G:A	ABCA2
9	9:137017655:C:T	ABCA2
9	9:137018271:C:A	ABCA2
9	9:137018353:T:G	ABCA2
9	9:137018924:GC:G	ABCA2
9	9:137019008:C:CG	ABCA2
9	9:137019211:GC:G	ABCA2
9	9:137020354:GA:G	ABCA2
9	9:137020755:G:A	ABCA2
9	9:137020839:C:CTGCCCCAG	ABCA2
9	9:137020913:TGG:T	ABCA2
9	9:137021433:C:A	ABCA2
9	9:137021890:C:T	ABCA2
9	9:137021904:AG:A	ABCA2
9	9:137021908:GA:G	ABCA2
9	9:137022416:G:A	ABCA2
9	9:137022728:G:T	ABCA2
9	9:137022820:GC:G	ABCA2
9	9:137022952:G:C	ABCA2
9	9:137022978:G:A	ABCA2
9	9:137024176:G:A	ABCA2
16	16:2276674:T:C	ABCA3
16	16:2276679:G:A	ABCA3
16	16:2277884:A:AAGGTC	ABCA3
16	16:2277906:T:A	ABCA3
16	16:2277927:G:A	ABCA3
16	16:2277956:AG:A	ABCA3
16	16:2277981:TC:T	ABCA3
16	16:2277984:T:A	ABCA3
16	16:2277986:A:AGCACCTCAAG	ABCA3
16	16:2278036:CA:C	ABCA3
16	16:2278325:G:A	ABCA3
16	16:2278331:G:A	ABCA3
16	16:2278942:C:T	ABCA3
16	16:2279050:G:GTA	ABCA3
16	16:2279077:CAT:C	ABCA3
16	16:2279131:C:T	ABCA3
16	16:2281025:A:C	ABCA3
16	16:2281054:AC:A	ABCA3
16	16:2281103:AT:A	ABCA3
16	16:2281177:G:GGAGA	ABCA3
16	16:2281510:CTGAT:C	ABCA3
16	16:2283222:CCT:C	ABCA3
16	16:2284282:A:AT	ABCA3
16	16:2284346:G:C	ABCA3
16	16:2284392:AG:A	ABCA3
16	16:2284439:T:A	ABCA3
16	16:2284823:G:T	ABCA3
16	16:2284945:A:AGCCATGTGGCCGTCCC	ABCA3
16	16:2284999:C:G	ABCA3
16	16:2285534:G:A	ABCA3
16	16:2286693:C:G	ABCA3
16	16:2286737:G:A	ABCA3
16	16:2286785:T:A	ABCA3
16	16:2286838:TG:T	ABCA3
16	16:2286839:G:A	ABCA3
16	16:2286968:C:G	ABCA3
16	16:2286968:CT:C	ABCA3
16	16:2288025:C:T	ABCA3
16	16:2288053:C:A	ABCA3
16	16:2288071:TC:T	ABCA3
16	16:2289433:C:A	ABCA3
16	16:2289545:CCT:C	ABCA3
16	16:2292196:CTCTT:C	ABCA3
16	16:2292204:G:A	ABCA3
16	16:2292222:CAA:C	ABCA3
16	16:2297327:A:G	ABCA3
16	16:2297338:G:A	ABCA3
16	16:2297343:AG:A	ABCA3
16	16:2297457:C:CT	ABCA3
16	16:2297764:A:G	ABCA3
16	16:2297795:T:TG	ABCA3
16	16:2297837:G:GT	ABCA3
16	16:2297911:AG:A	ABCA3
16	16:2298468:CG:C	ABCA3
16	16:2299413:GGA:G	ABCA3
16	16:2299522:AC:A	ABCA3
16	16:2299533:CT:C	ABCA3
16	16:2300001:GCACCTT:G	ABCA3
16	16:2300093:CT:C	ABCA3
16	16:2300141:T:TA	ABCA3
16	16:2300149:C:T	ABCA3
16	16:2303981:G:T	ABCA3
16	16:2304047:A:T	ABCA3
16	16:2304133:G:A	ABCA3
16	16:2304139:G:A	ABCA3
16	16:2308449:C:T	ABCA3
16	16:2308476:TG:T	ABCA3
16	16:2308532:CAG:C	ABCA3
16	16:2308603:C:A	ABCA3
16	16:2317378:GA:G	ABCA3
16	16:2319580:C:T	ABCA3
16	16:2319747:TG:T	ABCA3
16	16:2319783:TC:T	ABCA3
16	16:2319784:C:A	ABCA3
16	16:2323565:GGTTT:G	ABCA3
16	16:2324418:G:GC	ABCA3
16	16:2326013:G:A	ABCA3
16	16:2326186:G:T	ABCA3
1	1:93993244:T:C	ABCA4
1	1:93993244:T:G	ABCA4
1	1:93996120:G:A	ABCA4
1	1:93996138:G:A	ABCA4
1	1:93996171:G:A	ABCA4
1	1:93996196:C:G	ABCA4
1	1:93997880:G:GT	ABCA4
1	1:93997882:GA:G	ABCA4
1	1:93997886:G:C	ABCA4
1	1:93997991:TC:T	ABCA4
1	1:93998067:T:A	ABCA4
1	1:94000852:G:A	ABCA4
1	1:94000870:G:A	ABCA4
1	1:94000923:TC:T	ABCA4
1	1:94001001:C:T	ABCA4
1	1:94001035:CT:C	ABCA4
1	1:94001900:GGA:G	ABCA4
1	1:94001955:ACAGT:A	ABCA4
1	1:94005439:A:C	ABCA4
1	1:94005470:G:A	ABCA4
1	1:94005500:G:A	ABCA4
1	1:94007632:A:G	ABCA4
1	1:94007741:CT:C	ABCA4
1	1:94008234:C:T	ABCA4
1	1:94008806:CTT:C	ABCA4
1	1:94011261:C:G	ABCA4
1	1:94011261:C:T	ABCA4
1	1:94011362:CA:C	ABCA4
1	1:94014542:C:T	ABCA4
1	1:94014687:C:T	ABCA4
1	1:94015799:TTCTGAAAC:T	ABCA4
1	1:94015818:TGCCCACCACCA:T	ABCA4
1	1:94019581:C:T	ABCA4
1	1:94021238:A:G	ABCA4
1	1:94021238:A:T	ABCA4
1	1:94021262:C:A	ABCA4
1	1:94021350:GT:G	ABCA4
1	1:94021404:C:T	ABCA4
1	1:94021405:C:CA	ABCA4
1	1:94021410:C:T	ABCA4
1	1:94021912:GA:G	ABCA4
1	1:94021953:T:C	ABCA4
1	1:94024986:CA:C	ABCA4
1	1:94029446:T:TG	ABCA4
1	1:94029446:TG:T	ABCA4
1	1:94030450:AG:A	ABCA4
1	1:94030459:CA:C	ABCA4
1	1:94031015:G:A	ABCA4
1	1:94031121:C:T	ABCA4
1	1:94031831:G:GCA	ABCA4
1	1:94031963:G:A	ABCA4
1	1:94032008:G:A	ABCA4
1	1:94036789:C:T	ABCA4
1	1:94037204:C:A	ABCA4
1	1:94037236:CT:C	ABCA4
1	1:94040055:G:A	ABCA4
1	1:94041403:C:T	ABCA4
1	1:94042786:C:T	ABCA4
1	1:94042800:T:A	ABCA4
1	1:94042877:G:GAC	ABCA4
1	1:94042899:C:A	ABCA4
1	1:94043334:A:G	ABCA4
1	1:94043335:C:T	ABCA4
1	1:94043411:G:A	ABCA4
1	1:94043427:CT:C	ABCA4
1	1:94043441:G:A	ABCA4
1	1:94046975:G:C	ABCA4
1	1:94048958:C:T	ABCA4
1	1:94051636:C:A	ABCA4
1	1:94051687:T:TTCCA	ABCA4
1	1:94055121:CT:C	ABCA4
1	1:94055134:C:T	ABCA4
1	1:94055177:G:A	ABCA4
1	1:94056743:AG:A	ABCA4
1	1:94056800:CTG:C	ABCA4
1	1:94060536:C:G	ABCA4
1	1:94060598:C:T	ABCA4
1	1:94060656:G:A	ABCA4
1	1:94060709:C:T	ABCA4
1	1:94062576:C:T	ABCA4
1	1:94062597:G:T	ABCA4
1	1:94062608:G:A	ABCA4
1	1:94062680:G:A	ABCA4
1	1:94063158:G:A	ABCA4
1	1:94063229:C:T	ABCA4
1	1:94063315:G:T	ABCA4
1	1:94077689:C:T	ABCA4
1	1:94077889:T:G	ABCA4
1	1:94078623:GA:G	ABCA4
1	1:94078629:C:T	ABCA4
1	1:94078654:C:T	ABCA4
1	1:94078699:G:T	ABCA4
1	1:94078708:T:G	ABCA4
1	1:94079339:G:A	ABCA4
1	1:94079438:G:A	ABCA4
1	1:94079463:T:A	ABCA4
1	1:94080519:GA:G	ABCA4
1	1:94080599:G:T	ABCA4
1	1:94080602:GC:G	ABCA4
1	1:94080605:A:T	ABCA4
1	1:94083357:G:A	ABCA4
1	1:94098827:A:C	ABCA4
1	1:94098907:T:A	ABCA4
1	1:94098932:CA:C	ABCA4
1	1:94103045:A:ACGGC	ABCA4
1	1:94103131:G:A	ABCA4
1	1:94108653:A:ATG	ABCA4
1	1:94108686:TTC:T	ABCA4
1	1:94108700:G:A	ABCA4
1	1:94111498:CAG:C	ABCA4
1	1:94111517:AG:A	ABCA4
1	1:94111559:TC:T	ABCA4
1	1:94111578:G:T	ABCA4
1	1:94112971:A:T	ABCA4
1	1:94113013:GATCAAGACCA:G	ABCA4
1	1:94113024:GA:G	ABCA4
1	1:94121001:CCA:C	ABCA4
1	1:94121045:T:C	ABCA4
17	17:69247566:G:A	ABCA5
17	17:69247571:C:T	ABCA5
17	17:69247623:C:CT	ABCA5
17	17:69247623:CT:C	ABCA5
17	17:69248260:A:G	ABCA5
17	17:69248297:CA:C	ABCA5
17	17:69248314:TTAGC:T	ABCA5
17	17:69249904:C:T	ABCA5
17	17:69250545:TC:T	ABCA5
17	17:69250578:CT:C	ABCA5
17	17:69250618:A:T	ABCA5
17	17:69250622:C:T	ABCA5
17	17:69250623:T:C	ABCA5
17	17:69251778:G:A	ABCA5
17	17:69251802:C:A	ABCA5
17	17:69251856:G:A	ABCA5
17	17:69251865:G:A	ABCA5
17	17:69251867:C:CTT	ABCA5
17	17:69253666:A:T	ABCA5
17	17:69253669:T:C	ABCA5
17	17:69253793:C:A	ABCA5
17	17:69253793:C:T	ABCA5
17	17:69253799:G:A	ABCA5
17	17:69253844:C:A	ABCA5
17	17:69253871:T:A	ABCA5
17	17:69253871:T:C	ABCA5
17	17:69254316:G:A	ABCA5
17	17:69254328:C:A	ABCA5
17	17:69254406:A:AT	ABCA5
17	17:69254412:TTATC:T	ABCA5
17	17:69254466:C:A	ABCA5
17	17:69255542:C:T	ABCA5
17	17:69255785:TGAAAGAA:T	ABCA5
17	17:69256191:AC:A	ABCA5
17	17:69256269:T:TTATG	ABCA5
17	17:69256271:C:CTATACCTATTTTTAGATATAT	ABCA5
17	17:69256285:T:C	ABCA5
17	17:69259705:C:A	ABCA5
17	17:69259788:G:A	ABCA5
17	17:69259798:C:T	ABCA5
17	17:69260332:TCTTAC:T	ABCA5
17	17:69260341:T:TA	ABCA5
17	17:69260352:C:CTGAAAGCCTA	ABCA5
17	17:69260374:A:T	ABCA5
17	17:69260386:AT:A	ABCA5
17	17:69260394:G:A	ABCA5
17	17:69261123:A:G	ABCA5
17	17:69261634:C:A	ABCA5
17	17:69261741:C:CA	ABCA5
17	17:69264815:TA:T	ABCA5
17	17:69264882:TTTAAG:T	ABCA5
17	17:69267942:C:T	ABCA5
17	17:69267942:CCTTAT:C	ABCA5
17	17:69267989:G:GT	ABCA5
17	17:69268035:T:TA	ABCA5
17	17:69268056:C:A	ABCA5
17	17:69270622:TGG:T	ABCA5
17	17:69270744:CAT:C	ABCA5
17	17:69270747:AGT:A	ABCA5
17	17:69270750:C:CA	ABCA5
17	17:69270752:T:C	ABCA5
17	17:69271213:A:C	ABCA5
17	17:69271229:A:AG	ABCA5
17	17:69271290:C:A	ABCA5
17	17:69273957:A:G	ABCA5
17	17:69273958:C:A	ABCA5
17	17:69273958:C:T	ABCA5
17	17:69273959:CAGCAGAATTTTGAAGA:C	ABCA5
17	17:69273985:GT:G	ABCA5
17	17:69274129:C:T	ABCA5
17	17:69277761:ATAAG:A	ABCA5
17	17:69277767:A:T	ABCA5
17	17:69284063:GA:G	ABCA5
17	17:69284073:C:T	ABCA5
17	17:69286001:AAG:A	ABCA5
17	17:69286229:G:T	ABCA5
17	17:69287612:C:A	ABCA5
17	17:69287683:TA:T	ABCA5
17	17:69287692:C:T	ABCA5
17	17:69287706:G:A	ABCA5
17	17:69289205:A:T	ABCA5
17	17:69289235:A:C	ABCA5
17	17:69289274:A:C	ABCA5
17	17:69289864:C:A	ABCA5
17	17:69289974:AT:A	ABCA5
17	17:69291262:C:CTT	ABCA5
17	17:69294653:A:G	ABCA5
17	17:69297361:T:G	ABCA5
17	17:69301159:T:TA	ABCA5
17	17:69301201:AT:A	ABCA5
17	17:69302717:C:T	ABCA5
17	17:69302742:A:T	ABCA5
17	17:69302749:CAGAA:C	ABCA5
17	17:69302776:G:T	ABCA5
17	17:69302837:C:CA	ABCA5
17	17:69302858:CAT:C	ABCA5
17	17:69302907:C:T	ABCA5
17	17:69304687:GA:G	ABCA5
17	17:69304773:GA:G	ABCA5
17	17:69304801:C:T	ABCA5
17	17:69306723:A:G	ABCA5
17	17:69306724:C:T	ABCA5
17	17:69306740:T:TTATCTTTAAA	ABCA5
17	17:69306765:C:A	ABCA5
17	17:69306766:TTTTA:T	ABCA5
17	17:69306769:TA:T	ABCA5
17	17:69306770:A:AT	ABCA5
17	17:69306770:AT:A	ABCA5
17	17:69306831:CTA:C	ABCA5
17	17:69306848:A:C	ABCA5
17	17:69306861:G:A	ABCA5
17	17:69306868:G:GAA	ABCA5
17	17:69306951:T:TGG	ABCA5
17	17:69306953:A:T	ABCA5
17	17:69308311:A:C	ABCA5
17	17:69308326:G:T	ABCA5
17	17:69308339:G:A	ABCA5
17	17:69309313:GA:G	ABCA5
17	17:69309424:C:T	ABCA5
17	17:69313091:C:A	ABCA5
17	17:69313116:CT:C	ABCA5
17	17:69313148:AC:A	ABCA5
17	17:69313221:C:A	ABCA5
17	17:69313270:T:TA	ABCA5
17	17:69313270:TA:T	ABCA5
[truncated: 474,448+ more rows]

## Sheet: AlphaMissense
Chr	SNP	Gene
19	19:58347395:A:G	A1BG
19	19:58347418:T:C	A1BG
19	19:58347424:C:T	A1BG
19	19:58347456:G:T	A1BG
19	19:58347529:A:G	A1BG
19	19:58347560:C:T	A1BG
19	19:58347620:G:A	A1BG
19	19:58350435:T:C	A1BG
19	19:58350442:A:G	A1BG
19	19:58350469:A:G	A1BG
19	19:58350487:A:C	A1BG
19	19:58350487:A:G	A1BG
19	19:58350571:C:A	A1BG
19	19:58350630:A:G	A1BG
19	19:58351460:A:G	A1BG
19	19:58351573:A:G	A1BG
19	19:58352308:G:T	A1BG
19	19:58352382:A:G	A1BG
19	19:58352963:G:A	A1BG
19	19:58352997:A:G	A1BG
19	19:58353003:C:G	A1BG
19	19:58353082:C:G	A1BG
19	19:58353092:T:G	A1BG
19	19:58353122:C:T	A1BG
19	19:58353176:A:G	A1BG
10	10:50816113:G:A	A1CF
10	10:50816119:C:T	A1CF
10	10:50816120:C:T	A1CF
10	10:50816197:C:T	A1CF
10	10:50816227:T:C	A1CF
10	10:50816239:G:A	A1CF
10	10:50816249:G:C	A1CF
10	10:50816260:A:G	A1CF
10	10:50816266:G:A	A1CF
10	10:50816275:A:C	A1CF
10	10:50820562:A:G	A1CF
10	10:50820592:C:T	A1CF
10	10:50820616:T:C	A1CF
10	10:50820622:C:T	A1CF
10	10:50820625:A:G	A1CF
10	10:50828160:A:G	A1CF
10	10:50828160:A:T	A1CF
10	10:50828170:C:T	A1CF
10	10:50828200:A:G	A1CF
10	10:50828233:C:T	A1CF
10	10:50828244:T:A	A1CF
10	10:50828247:G:A	A1CF
10	10:50828250:T:A	A1CF
10	10:50828268:A:C	A1CF
10	10:50828271:C:T	A1CF
10	10:50836077:G:A	A1CF
10	10:50836079:A:G	A1CF
10	10:50836094:G:A	A1CF
10	10:50836096:C:T	A1CF
10	10:50836100:G:A	A1CF
10	10:50836121:T:C	A1CF
10	10:50836122:A:G	A1CF
10	10:50836128:C:T	A1CF
10	10:50836133:G:A	A1CF
10	10:50836136:A:C	A1CF
10	10:50836146:T:A	A1CF
10	10:50836155:T:C	A1CF
10	10:50836164:C:T	A1CF
10	10:50836211:A:G	A1CF
10	10:50836218:A:G	A1CF
10	10:50836223:A:G	A1CF
10	10:50836238:T:A	A1CF
10	10:50836259:A:G	A1CF
10	10:50836262:A:G	A1CF
10	10:50836268:C:T	A1CF
10	10:50836275:T:G	A1CF
10	10:50836304:C:A	A1CF
10	10:50836304:C:T	A1CF
10	10:50836305:G:A	A1CF
10	10:50836305:G:T	A1CF
10	10:50836308:C:A	A1CF
10	10:50841862:C:A	A1CF
10	10:50841885:C:G	A1CF
10	10:50841920:A:G	A1CF
10	10:50841932:C:G	A1CF
10	10:50841934:T:C	A1CF
10	10:50841938:C:T	A1CF
10	10:50841961:A:G	A1CF
10	10:50841964:A:T	A1CF
10	10:50841988:C:T	A1CF
10	10:50841989:C:A	A1CF
10	10:50844001:G:A	A1CF
10	10:50844002:G:A	A1CF
10	10:50844004:A:G	A1CF
10	10:50844014:C:T	A1CF
10	10:50844022:A:G	A1CF
10	10:50844028:C:T	A1CF
10	10:50844032:G:C	A1CF
10	10:50844034:A:G	A1CF
10	10:50844041:C:T	A1CF
10	10:50844044:T:A	A1CF
10	10:50844052:T:G	A1CF
10	10:50844058:C:G	A1CF
10	10:50844059:C:T	A1CF
10	10:50844060:C:G	A1CF
10	10:50844068:G:C	A1CF
10	10:50844091:G:A	A1CF
10	10:50844100:C:T	A1CF
10	10:50859861:G:A	A1CF
10	10:50859865:G:T	A1CF
10	10:50859879:C:G	A1CF
12	12:9068808:A:T	A2M
12	12:9069788:C:G	A2M
12	12:9070510:G:C	A2M
12	12:9070527:C:G	A2M
12	12:9070528:A:G	A2M
12	12:9070570:C:T	A2M
12	12:9072666:C:T	A2M
12	12:9072823:A:G	A2M
12	12:9072864:A:T	A2M
12	12:9074587:A:C	A2M
12	12:9076819:C:G	A2M
12	12:9077416:C:T	A2M
12	12:9077701:C:G	A2M
12	12:9077846:A:C	A2M
12	12:9079280:A:G	A2M
12	12:9079281:A:G	A2M
12	12:9079324:C:A	A2M
12	12:9079756:A:G	A2M
12	12:9079765:G:A	A2M
12	12:9079766:C:G	A2M
12	12:9079815:C:T	A2M
12	12:9080094:C:T	A2M
12	12:9089209:A:C	A2M
12	12:9089907:C:A	A2M
12	12:9089930:T:C	A2M
12	12:9090000:C:G	A2M
12	12:9091223:T:A	A2M
12	12:9091226:A:G	A2M
12	12:9091292:A:G	A2M
12	12:9091303:G:T	A2M
12	12:9091355:A:G	A2M
12	12:9091382:G:T	A2M
12	12:9093500:G:T	A2M
12	12:9093502:A:G	A2M
12	12:9093510:C:A	A2M
12	12:9095033:A:G	A2M
12	12:9098657:C:T	A2M
12	12:9099394:C:T	A2M
12	12:9099421:T:A	A2M
12	12:9099510:A:C	A2M
12	12:9101533:A:G	A2M
12	12:9101587:A:G	A2M
12	12:9101649:C:A	A2M
12	12:9101649:C:T	A2M
12	12:9104393:A:G	A2M
12	12:9106261:C:G	A2M
12	12:9106526:A:G	A2M
12	12:9109393:A:G	A2M
12	12:9109394:A:G	A2M
12	12:9110006:C:A	A2M
12	12:9110008:A:G	A2M
12	12:9113363:G:T	A2M
12	12:9113374:A:G	A2M
12	12:9113478:A:G	A2M
12	12:8823205:C:A	A2ML1
12	12:8823247:T:C	A2ML1
12	12:8823772:G:A	A2ML1
12	12:8823811:T:A	A2ML1
12	12:8829736:G:T	A2ML1
12	12:8829761:C:A	A2ML1
12	12:8835524:G:C	A2ML1
12	12:8835534:T:C	A2ML1
12	12:8835562:T:C	A2ML1
12	12:8835610:A:G	A2ML1
12	12:8837486:T:C	A2ML1
12	12:8838351:T:A	A2ML1
12	12:8838382:T:C	A2ML1
12	12:8839161:G:A	A2ML1
12	12:8839163:T:C	A2ML1
12	12:8841421:T:C	A2ML1
12	12:8841512:G:C	A2ML1
12	12:8841526:T:A	A2ML1
12	12:8841536:G:C	A2ML1
12	12:8843210:T:C	A2ML1
12	12:8846208:T:C	A2ML1
12	12:8847563:C:G	A2ML1
12	12:8847601:T:G	A2ML1
12	12:8847643:C:A	A2ML1
12	12:8848785:T:G	A2ML1
12	12:8848911:C:G	A2ML1
12	12:8849679:T:G	A2ML1
12	12:8849691:C:T	A2ML1
12	12:8849721:G:A	A2ML1
12	12:8850237:T:C	A2ML1
12	12:8850256:G:T	A2ML1
12	12:8851850:T:G	A2ML1
12	12:8851873:G:T	A2ML1
12	12:8851877:C:A	A2ML1
12	12:8851878:G:A	A2ML1
12	12:8851879:G:A	A2ML1
12	12:8852280:G:A	A2ML1
12	12:8852283:T:C	A2ML1
12	12:8854152:C:G	A2ML1
12	12:8854180:T:G	A2ML1
12	12:8854220:G:T	A2ML1
12	12:8854221:A:G	A2ML1
12	12:8854823:G:C	A2ML1
12	12:8855592:G:A	A2ML1
12	12:8857507:G:A	A2ML1
12	12:8857549:A:C	A2ML1
12	12:8857587:T:G	A2ML1
12	12:8857588:G:C	A2ML1
12	12:8857948:T:G	A2ML1
12	12:8857991:C:A	A2ML1
12	12:8858031:T:C	A2ML1
12	12:8858083:T:C	A2ML1
12	12:8861154:G:A	A2ML1
12	12:8861166:T:C	A2ML1
12	12:8863810:G:C	A2ML1
12	12:8863875:A:G	A2ML1
12	12:8863881:C:A	A2ML1
12	12:8863961:T:C	A2ML1
12	12:8863996:C:G	A2ML1
12	12:8868600:C:G	A2ML1
22	22:42692954:A:G	A4GALT
22	22:42692995:C:G	A4GALT
22	22:42692998:G:T	A4GALT
22	22:42693069:A:G	A4GALT
22	22:42693069:A:T	A4GALT
22	22:42693182:A:T	A4GALT
22	22:42693188:G:A	A4GALT
22	22:42693200:G:A	A4GALT
22	22:42693201:G:A	A4GALT
22	22:42693203:C:T	A4GALT
22	22:42693214:C:A	A4GALT
22	22:42693241:G:C	A4GALT
22	22:42693283:G:T	A4GALT
22	22:42693285:A:G	A4GALT
22	22:42693296:G:A	A4GALT
22	22:42693297:C:T	A4GALT
22	22:42693306:G:A	A4GALT
22	22:42693369:A:G	A4GALT
22	22:42693384:A:G	A4GALT
22	22:42693389:C:T	A4GALT
22	22:42693390:C:T	A4GALT
22	22:42693423:C:T	A4GALT
22	22:42693424:G:T	A4GALT
22	22:42693426:C:T	A4GALT
22	22:42693502:G:T	A4GALT
22	22:42693546:A:G	A4GALT
22	22:42693554:A:G	A4GALT
22	22:42693566:C:T	A4GALT
22	22:42693624:C:T	A4GALT
22	22:42693653:G:A	A4GALT
22	22:42693662:G:A	A4GALT
22	22:42693707:A:G	A4GALT
22	22:42693709:G:T	A4GALT
22	22:42693712:G:T	A4GALT
3	3:138124375:G:C	A4GNT
3	3:138124423:A:T	A4GNT
3	3:138124664:A:G	A4GNT
3	3:138124704:A:G	A4GNT
3	3:138124709:C:T	A4GNT
3	3:138124782:C:T	A4GNT
3	3:138124787:T:C	A4GNT
3	3:138124810:C:G	A4GNT
3	3:138130860:A:G	A4GNT
3	3:138131040:A:G	A4GNT
3	3:138131093:A:G	A4GNT
3	3:138131096:A:G	A4GNT
12	12:53307576:A:C	AAAS
12	12:53307682:G:A	AAAS
12	12:53307694:A:G	AAAS
12	12:53307859:C:G	AAAS
12	12:53307870:A:G	AAAS
12	12:53307871:A:C	AAAS
12	12:53307881:G:C	AAAS
12	12:53308062:G:A	AAAS
12	12:53308073:G:C	AAAS
12	12:53308297:C:T	AAAS
12	12:53308302:C:T	AAAS
12	12:53308306:C:T	AAAS
12	12:53308341:C:A	AAAS
12	12:53308342:C:T	AAAS
12	12:53308345:C:G	AAAS
12	12:53308478:C:G	AAAS
12	12:53308745:A:G	AAAS
12	12:53308779:A:G	AAAS
12	12:53308781:A:G	AAAS
12	12:53308793:C:T	AAAS
12	12:53308797:C:G	AAAS
12	12:53308964:C:G	AAAS
12	12:53308991:T:G	AAAS
12	12:53309157:C:G	AAAS
12	12:53309158:G:C	AAAS
12	12:53309206:A:G	AAAS
12	12:53309207:C:G	AAAS
12	12:53309605:A:G	AAAS
12	12:53309624:A:G	AAAS
12	12:53309644:C:T	AAAS
12	12:53309645:C:A	AAAS
12	12:53309645:C:G	AAAS
12	12:53309645:C:T	AAAS
12	12:53309668:G:A	AAAS
12	12:53314298:C:T	AAAS
12	12:53314299:G:C	AAAS
12	12:53314341:A:G	AAAS
12	12:53314355:A:G	AAAS
12	12:53314415:C:G	AAAS
12	12:53314416:G:A	AAAS
12	12:53314416:G:C	AAAS
12	12:53314424:A:G	AAAS
12	12:53314433:A:T	AAAS
12	12:53314770:G:C	AAAS
12	12:53314796:G:A	AAAS
12	12:53314812:G:C	AAAS
12	12:53314833:G:A	AAAS
12	12:53315124:A:G	AAAS
12	12:53315347:G:T	AAAS
12	12:53315756:A:C	AAAS
12	12:53315756:A:G	AAAS
12	12:53320578:A:G	AAAS
12	12:53320609:G:C	AAAS
12	12:53320679:G:A	AAAS
12	12:53321400:A:T	AAAS
12	12:53321408:C:T	AAAS
12	12:53321416:G:A	AAAS
12	12:53321462:A:G	AAAS
12	12:125073891:T:C	AACS
12	12:125073926:T:C	AACS
12	12:125073936:T:C	AACS
12	12:125076491:G:C	AACS
12	12:125076543:G:A	AACS
12	12:125076551:A:C	AACS
12	12:125076565:C:G	AACS
12	12:125076567:T:A	AACS
12	12:125086334:A:T	AACS
12	12:125086383:G:A	AACS
12	12:125086386:G:C	AACS
12	12:125086394:T:G	AACS
12	12:125091426:G:T	AACS
12	12:125091437:A:G	AACS
12	12:125091442:T:A	AACS
12	12:125091442:T:G	AACS
12	12:125091462:T:A	AACS
12	12:125091463:G:T	AACS
12	12:125091467:G:A	AACS
12	12:125091477:G:A	AACS
12	12:125091510:A:G	AACS
12	12:125102686:T:C	AACS
12	12:125102691:C:T	AACS
12	12:125102692:G:A	AACS
12	12:125102702:A:T	AACS
12	12:125102746:A:T	AACS
12	12:125107181:C:G	AACS
12	12:125107217:G:A	AACS
12	12:125107224:T:C	AACS
12	12:125107225:C:T	AACS
12	12:125107234:C:T	AACS
12	12:125107252:T:C	AACS
12	12:125107252:T:G	AACS
12	12:125107257:C:T	AACS
12	12:125107259:T:G	AACS
12	12:125114502:A:T	AACS
12	12:125114513:C:G	AACS
12	12:125118672:C:A	AACS
12	12:125118672:C:T	AACS
12	12:125118690:C:A	AACS
12	12:125118699:T:A	AACS
12	12:125124710:C:T	AACS
12	12:125124941:C:A	AACS
12	12:125124944:C:T	AACS
12	12:125124949:T:C	AACS
12	12:125124953:C:A	AACS
12	12:125124977:A:G	AACS
12	12:125125012:G:C	AACS
12	12:125128169:G:A	AACS
12	12:125128223:G:A	AACS
12	12:125128266:A:T	AACS
12	12:125129361:G:A	AACS
12	12:125129361:G:C	AACS
12	12:125129367:G:A	AACS
12	12:125129370:T:G	AACS
12	12:125129389:G:T	AACS
12	12:125129401:A:C	AACS
12	12:125129407:G:C	AACS
12	12:125129412:G:A	AACS
12	12:125134014:C:T	AACS
12	12:125134015:A:G	AACS
12	12:125134020:G:A	AACS
12	12:125134063:T:C	AACS
12	12:125134068:C:T	AACS
12	12:125134069:G:A	AACS
12	12:125134072:G:A	AACS
12	12:125134809:C:A	AACS
12	12:125134810:C:T	AACS
12	12:125134819:G:C	AACS
12	12:125134819:G:T	AACS
12	12:125134822:C:T	AACS
12	12:125134823:G:A	AACS
12	12:125134828:G:A	AACS
12	12:125136692:T:C	AACS
12	12:125136724:G:A	AACS
12	12:125136791:T:A	AACS
12	12:125136806:G:T	AACS
12	12:125136818:C:T	AACS
12	12:125136824:G:A	AACS
12	12:125136827:A:G	AACS
12	12:125136833:C:G	AACS
12	12:125136863:C:T	AACS
12	12:125142096:C:T	AACS
12	12:125142140:G:C	AACS
3	3:151814196:G:A	AADAC
3	3:151817508:A:C	AADAC
3	3:151817543:G:C	AADAC
3	3:151824688:T:C	AADAC
3	3:151824691:C:T	AADAC
3	3:151824782:G:A	AADAC
3	3:151824803:G:A	AADAC
3	3:151824805:G:C	AADAC
3	3:151827729:T:C	AADAC
3	3:151827928:C:A	AADAC
3	3:151740647:C:A	AADACL2
3	3:151740838:C:G	AADACL2
3	3:151744108:A:G	AADACL2
3	3:151744155:G:C	AADACL2
3	3:151745536:T:G	AADACL2
3	3:151745576:T:C	AADACL2
3	3:151745652:G:A	AADACL2
3	3:151757066:T:A	AADACL2
3	3:151757141:C:G	AADACL2
3	3:151757237:G:T	AADACL2
3	3:151757347:T:C	AADACL2
3	3:151757388:T:G	AADACL2
3	3:151757400:T:C	AADACL2
3	3:151757494:G:A	AADACL2
3	3:151757502:G:A	AADACL2
3	3:151757506:C:A	AADACL2
1	1:12719588:T:A	AADACL3
1	1:12720913:G:A	AADACL3
1	1:12725278:C:A	AADACL3
1	1:12725281:C:T	AADACL3
1	1:12725344:G:A	AADACL3
1	1:12725981:T:A	AADACL3
1	1:12644672:G:C	AADACL4
1	1:12651236:T:G	AADACL4
1	1:12661810:C:G	AADACL4
1	1:12661830:C:T	AADACL4
1	1:12666004:G:C	AADACL4
1	1:12666079:T:C	AADACL4
1	1:12666083:G:A	AADACL4
1	1:12666090:C:A	AADACL4
1	1:12666094:G:A	AADACL4
1	1:12666160:G:C	AADACL4
1	1:12666269:T:C	AADACL4
1	1:12666529:T:C	AADACL4
1	1:12666541:T:C	AADACL4
1	1:12666570:C:A	AADACL4
1	1:12666587:G:C	AADACL4
1	1:12666643:G:A	AADACL4
1	1:12666680:T:C	AADACL4
4	4:170061977:C:T	AADAT
4	4:170064812:C:A	AADAT
4	4:170068592:T:C	AADAT
4	4:170068601:G:A	AADAT
4	4:170068626:G:T	AADAT
4	4:170068676:C:T	AADAT
4	4:170069149:C:T	AADAT
4	4:170069151:G:A	AADAT
4	4:170069190:C:A	AADAT
4	4:170069197:C:A	AADAT
4	4:170070610:A:T	AADAT
4	4:170070617:A:T	AADAT
4	4:170070619:C:T	AADAT
4	4:170070634:A:G	AADAT
4	4:170070649:C:T	AADAT
4	4:170073156:G:C	AADAT
4	4:170073184:G:T	AADAT
4	4:170073309:T:G	AADAT
4	4:170078549:A:G	AADAT
4	4:170087147:A:G	AADAT
4	4:170088401:A:C	AADAT
4	4:170088408:G:T	AADAT
4	4:170088417:A:G	AADAT
4	4:170088444:A:G	AADAT
4	4:170088488:A:C	AADAT
4	4:170088493:G:A	AADAT
4	4:170088493:G:T	AADAT
4	4:170088510:G:C	AADAT
4	4:170088516:C:T	AADAT
4	4:170088523:C:G	AADAT
4	4:170088531:A:T	AADAT
4	4:170089659:C:T	AADAT
4	4:170089668:G:T	AADAT
4	4:170089684:A:G	AADAT
15	15:67202855:T:C	AAGAB
15	15:67202855:T:G	AAGAB
15	15:67202856:C:T	AAGAB
15	15:67202868:C:T	AAGAB
15	15:67202871:C:A	AAGAB
15	15:67202871:C:T	AAGAB
15	15:67202877:C:T	AAGAB
15	15:67202885:A:C	AAGAB
15	15:67202898:C:T	AAGAB
15	15:67203557:A:T	AAGAB
15	15:67204046:T:A	AAGAB
15	15:67204050:T:C	AAGAB
15	15:67204067:A:G	AAGAB
15	15:67204070:A:G	AAGAB
15	15:67204109:A:G	AAGAB
15	15:67204116:C:G	AAGAB
15	15:67204131:C:A	AAGAB
15	15:67231820:T:C	AAGAB
15	15:67231821:C:T	AAGAB
15	15:67231830:A:C	AAGAB
15	15:67231847:C:T	AAGAB
15	15:67231852:A:T	AAGAB
15	15:67231855:G:C	AAGAB
15	15:67231867:C:A	AAGAB
15	15:67231867:C:T	AAGAB
15	15:67231895:C:G	AAGAB
15	15:67235979:C:G	AAGAB
15	15:67236008:A:G	AAGAB
15	15:67236011:T:G	AAGAB
15	15:67236035:A:C	AAGAB
15	15:67236038:C:T	AAGAB
15	15:67236042:A:G	AAGAB
15	15:67236047:T:G	AAGAB
15	15:67236068:C:T	AAGAB
15	15:67236433:C:G	AAGAB
15	15:67236439:C:A	AAGAB
15	15:67236444:C:A	AAGAB
15	15:67236444:C:T	AAGAB
15	15:67236485:A:T	AAGAB
15	15:67236497:C:T	AAGAB
15	15:67236658:G:A	AAGAB
15	15:67236659:C:T	AAGAB
15	15:67236688:A:T	AAGAB
15	15:67236712:C:T	AAGAB
15	15:67236733:T:C	AAGAB
15	15:67236743:T:C	AAGAB
15	15:67236817:A:G	AAGAB
15	15:67254596:G:C	AAGAB
15	15:67254597:C:A	AAGAB
15	15:67254615:G:A	AAGAB
15	15:67254615:G:C	AAGAB
15	15:67254615:G:T	AAGAB
2	2:69475891:A:C	AAK1
2	2:69475897:A:C	AAK1
2	2:69475906:C:A	AAK1
2	2:69475919:G:A	AAK1
2	2:69475939:C:T	AAK1
2	2:69476887:G:C	AAK1
2	2:69476900:A:G	AAK1
2	2:69476906:G:A	AAK1
2	2:69476910:T:C	AAK1
2	2:69476910:T:G	AAK1
2	2:69476912:G:A	AAK1
2	2:69480938:T:G	AAK1
2	2:69482738:A:G	AAK1
2	2:69482767:A:C	AAK1
2	2:69482800:T:C	AAK1
2	2:69507430:G:A	AAK1
2	2:69507474:G:A	AAK1
2	2:69507484:C:T	AAK1
2	2:69509239:A:C	AAK1
2	2:69509240:T:A	AAK1
2	2:69509251:C:G	AAK1
2	2:69509261:G:A	AAK1
2	2:69509275:C:G	AAK1
2	2:69509294:G:C	AAK1
2	2:69509312:C:T	AAK1
2	2:69509333:A:T	AAK1
2	2:69509336:C:T	AAK1
2	2:69509337:G:T	AAK1
2	2:69509352:G:A	AAK1
2	2:69509364:G:A	AAK1
2	2:69509366:G:A	AAK1
2	2:69509373:G:T	AAK1
2	2:69509375:G:A	AAK1
2	2:69520872:C:T	AAK1
2	2:69520873:G:A	AAK1
2	2:69520876:G:A	AAK1
2	2:69520887:G:C	AAK1
2	2:69520941:T:C	AAK1
2	2:69520944:C:T	AAK1
2	2:69520954:T:C	AAK1
2	2:69525082:G:A	AAK1
2	2:69527263:A:G	AAK1
2	2:69527271:A:C	AAK1
2	2:69527313:A:G	AAK1
2	2:69527316:T:C	AAK1
2	2:69530019:T:C	AAK1
2	2:69530047:C:T	AAK1
2	2:69530058:A:C	AAK1
2	2:69530067:T:G	AAK1
2	2:69530085:C:T	AAK1
2	2:69530086:T:C	AAK1
2	2:69530633:C:T	AAK1
2	2:69530665:A:T	AAK1
2	2:69530686:C:T	AAK1
2	2:69530698:G:A	AAK1
2	2:69530704:T:C	AAK1
2	2:69532069:C:G	AAK1
2	2:69532072:C:T	AAK1
2	2:69532101:G:A	AAK1
2	2:69532105:C:T	AAK1
2	2:69532128:T:C	AAK1
2	2:69532129:A:G	AAK1
2	2:69532135:C:G	AAK1
2	2:69542533:C:T	AAK1
2	2:69542534:G:A	AAK1
2	2:69542560:T:G	AAK1
2	2:69542576:C:T	AAK1
2	2:69542606:C:A	AAK1
2	2:69542614:T:C	AAK1
2	2:69542649:G:T	AAK1
2	2:69542654:C:T	AAK1
2	2:69544439:T:C	AAK1
2	2:69544441:C:A	AAK1
2	2:69544455:A:C	AAK1
2	2:69544456:A:G	AAK1
2	2:69544469:A:G	AAK1
2	2:69544478:C:G	AAK1
2	2:69544505:C:T	AAK1
2	2:69544513:C:T	AAK1
2	2:69556864:A:G	AAK1
2	2:69556864:A:T	AAK1
2	2:69556918:C:T	AAK1
2	2:69556919:G:A	AAK1
2	2:69556934:T:C	AAK1
2	2:69556975:C:G	AAK1
2	2:69556978:C:A	AAK1
2	2:69642905:C:A	AAK1
2	2:69642905:C:G	AAK1
2	2:69642920:T:A	AAK1
2	2:69642924:G:T	AAK1
2	2:69642934:C:G	AAK1
2	2:69642934:C:T	AAK1
2	2:69643030:A:T	AAK1
11	11:77842504:C:T	AAMDC
11	11:77842513:T:C	AAMDC
11	11:77842531:G:A	AAMDC
11	11:77842569:G:A	AAMDC
11	11:77842569:G:C	AAMDC
11	11:77842583:G:T	AAMDC
11	11:77842591:G:A	AAMDC
11	11:77842591:G:T	AAMDC
11	11:77842603:G:C	AAMDC
11	11:77842606:A:T	AAMDC
11	11:77842624:C:G	AAMDC
11	11:77869731:G:C	AAMDC
11	11:77869789:T:C	AAMDC
11	11:77872175:G:A	AAMDC
11	11:77872234:G:C	AAMDC
11	11:77872248:T:A	AAMDC
11	11:77872286:G:A	AAMDC
11	11:77872293:G:A	AAMDC
11	11:77872305:C:T	AAMDC
11	11:77872308:C:T	AAMDC
11	11:77872311:G:A	AAMDC
20	20:36239909:T:C	AAR2
20	20:36239916:T:G	AAR2
20	20:36239921:G:A	AAR2
20	20:36239989:G:C	AAR2
20	20:36239992:G:A	AAR2
20	20:36239992:G:C	AAR2
20	20:36240008:G:A	AAR2
20	20:36240018:G:C	AAR2
20	20:36240019:A:T	AAR2
20	20:36240028:G:C	AAR2
20	20:36240247:T:A	AAR2
20	20:36240353:T:C	AAR2
20	20:36240454:C:T	AAR2
20	20:36240461:T:C	AAR2
20	20:36240545:C:T	AAR2
20	20:36240553:A:C	AAR2
20	20:36244707:G:T	AAR2
20	20:36244721:G:A	AAR2
20	20:36244727:T:C	AAR2
20	20:36244761:G:C	AAR2
20	20:36244778:T:C	AAR2
20	20:36244832:T:G	AAR2
20	20:36244868:C:A	AAR2
20	20:36244879:T:C	AAR2
20	20:36244881:C:A	AAR2
20	20:36244883:T:C	AAR2
20	20:36244888:A:T	AAR2
20	20:36244889:T:C	AAR2
20	20:36244903:A:T	AAR2
20	20:36244907:T:C	AAR2
20	20:36255582:T:C	AAR2
20	20:36255583:C:A	AAR2
20	20:36255590:T:C	AAR2
20	20:36255672:G:C	AAR2
20	20:36255705:C:T	AAR2
8	8:116942578:C:A	AARD
8	8:116942586:T:C	AARD
8	8:116942598:T:C	AARD
8	8:116942628:T:C	AARD
6	6:44300612:C:T	AARS2
6	6:44300617:C:T	AARS2
6	6:44302106:A:G	AARS2
6	6:44302809:G:T	AARS2
6	6:44302833:A:G	AARS2
6	6:44302909:G:A	AARS2
6	6:44303066:G:T	AARS2
6	6:44303070:C:T	AARS2
6	6:44303072:C:T	AARS2
6	6:44303076:A:G	AARS2
6	6:44304282:G:C	AARS2
6	6:44304314:C:A	AARS2
6	6:44304481:T:C	AARS2
6	6:44304685:T:C	AARS2
6	6:44304692:C:A	AARS2
6	6:44304703:T:G	AARS2
6	6:44305088:C:A	AARS2
6	6:44306336:C:T	AARS2
6	6:44307280:C:G	AARS2
6	6:44307300:G:T	AARS2
6	6:44307316:C:G	AARS2
6	6:44307336:T:C	AARS2
6	6:44310318:A:C	AARS2
6	6:44310328:A:G	AARS2
6	6:44310388:C:G	AARS2
6	6:44310398:G:C	AARS2
6	6:44311078:G:A	AARS2
6	6:44311096:C:A	AARS2
6	6:44311097:C:G	AARS2
6	6:44311457:A:C	AARS2
6	6:44311462:G:A	AARS2
6	6:44312074:T:C	AARS2
6	6:44312077:A:G	AARS2
6	6:44312099:A:C	AARS2
6	6:44312110:T:C	AARS2
6	6:44312184:C:T	AARS2
6	6:44312190:T:C	AARS2
6	6:44312205:C:G	AARS2
6	6:44313087:C:T	AARS2
6	6:44313094:G:T	AARS2
6	6:44313156:G:C	AARS2
6	6:44313175:A:C	AARS2
6	6:44313177:G:C	AARS2
17	17:42950672:T:A	AARSD1
17	17:42950675:C:A	AARSD1
17	17:42950681:A:G	AARSD1
17	17:42950685:G:T	AARSD1
17	17:42950688:C:G	AARSD1
17	17:42950709:C:T	AARSD1
17	17:42951842:A:G	AARSD1
17	17:42953755:A:G	AARSD1
17	17:42953758:A:G	AARSD1
17	17:42953768:C:A	AARSD1
17	17:42953770:C:A	AARSD1
17	17:42955170:C:G	AARSD1
17	17:42955206:A:T	AARSD1
17	17:42955207:T:G	AARSD1
17	17:42955902:C:T	AARSD1
17	17:42955903:G:A	AARSD1
17	17:42955911:G:A	AARSD1
17	17:42955918:A:C	AARSD1
17	17:42955923:A:T	AARSD1
17	17:42955946:C:G	AARSD1
17	17:42955968:A:G	AARSD1
17	17:42956227:C:T	AARSD1
17	17:42956229:T:A	AARSD1
17	17:42956232:G:C	AARSD1
17	17:42956277:C:G	AARSD1
17	17:42956277:C:T	AARSD1
17	17:42956473:A:C	AARSD1
17	17:42957178:C:T	AARSD1
17	17:42957180:G:A	AARSD1
17	17:42961213:C:T	AARSD1
17	17:42961218:C:T	AARSD1
17	17:42961228:A:C	AARSD1
4	4:56338454:C:T	AASDH
4	4:56338494:A:G	AASDH
4	4:56338629:G:A	AASDH
4	4:56338677:C:A	AASDH
4	4:56338712:G:A	AASDH
4	4:56342842:C:T	AASDH
4	4:56342872:T:A	AASDH
4	4:56342912:G:A	AASDH
4	4:56343578:A:G	AASDH
4	4:56345249:C:T	AASDH
4	4:56345290:C:A	AASDH
4	4:56345290:C:T	AASDH
4	4:56349313:C:A	AASDH
4	4:56349334:C:A	AASDH
4	4:56349382:T:C	AASDH
4	4:56349383:G:A	AASDH
4	4:56349388:C:A	AASDH
4	4:56349436:A:G	AASDH
4	4:56349439:G:A	AASDH
4	4:56349445:G:T	AASDH
4	4:56349451:A:G	AASDH
4	4:56349702:T:A	AASDH
4	4:56349985:G:A	AASDH
4	4:56353404:C:A	AASDH
4	4:56353412:G:A	AASDH
4	4:56353421:A:G	AASDH
4	4:56353446:C:A	AASDH
4	4:56353449:G:T	AASDH
4	4:56353526:A:G	AASDH
4	4:56353565:C:T	AASDH
4	4:56353566:A:G	AASDH
4	4:56354064:C:G	AASDH
4	4:56354092:C:T	AASDH
4	4:56354153:C:T	AASDH
4	4:56354178:T:A	AASDH
4	4:56354193:C:T	AASDH
4	4:56354707:A:G	AASDH
4	4:56354752:T:A	AASDH
4	4:56354758:A:C	AASDH
4	4:56355227:G:A	AASDH
4	4:56355261:T:C	AASDH
4	4:56355338:G:T	AASDH
4	4:56355407:A:C	AASDH
4	4:56355417:G:A	AASDH
4	4:56355419:G:A	AASDH
4	4:56371547:A:C	AASDH
4	4:56371563:A:G	AASDH
4	4:56371581:G:A	AASDH
4	4:56371582:G:A	AASDH
4	4:56371584:T:C	AASDH
4	4:56371585:C:T	AASDH
4	4:56371587:A:G	AASDH
4	4:56371617:T:A	AASDH
4	4:56371617:T:C	AASDH
4	4:56371635:A:G	AASDH
4	4:56378160:A:G	AASDH
4	4:56378176:A:G	AASDH
4	4:56378184:G:C	AASDH
4	4:56378208:C:T	AASDH
4	4:56378211:G:A	AASDH
4	4:56378236:A:G	AASDH
4	4:56378238:G:A	AASDH
4	4:56382574:T:G	AASDH
4	4:56384085:G:C	AASDH
4	4:56384196:T:C	AASDH
11	11:106077763:G:T	AASDHPPT
11	11:106077767:G:T	AASDHPPT
11	11:106077768:G:A	AASDHPPT
11	11:106077867:T:G	AASDHPPT
11	11:106079473:C:A	AASDHPPT
11	11:106079473:C:T	AASDHPPT
11	11:106079474:G:T	AASDHPPT
11	11:106079481:G:A	AASDHPPT
11	11:106079518:T:G	AASDHPPT
11	11:106079528:T:C	AASDHPPT
11	11:106079552:G:A	AASDHPPT
11	11:106079554:A:G	AASDHPPT
11	11:106079654:T:C	AASDHPPT
11	11:106079675:T:C	AASDHPPT
11	11:106079679:G:C	AASDHPPT
11	11:106090577:T:A	AASDHPPT
11	11:106090656:T:G	AASDHPPT
11	11:106090671:G:T	AASDHPPT
11	11:106091319:C:T	AASDHPPT
11	11:106091324:G:T	AASDHPPT
11	11:106091325:G:A	AASDHPPT
11	11:106091329:G:A	AASDHPPT
11	11:106091356:T:C	AASDHPPT
11	11:106091358:G:C	AASDHPPT
11	11:106094583:G:C	AASDHPPT
11	11:106094584:A:G	AASDHPPT
11	11:106094596:A:C	AASDHPPT
11	11:106094616:G:T	AASDHPPT
11	11:106094620:C:T	AASDHPPT
7	7:122076541:C:G	AASS
7	7:122077865:C:T	AASS
7	7:122077876:C:T	AASS
7	7:122077915:C:T	AASS
7	7:122077962:A:T	AASS
7	7:122077987:A:T	AASS
7	7:122078892:A:G	AASS
7	7:122081500:C:A	AASS
7	7:122081501:C:G	AASS
7	7:122086017:A:G	AASS
7	7:122086022:A:C	AASS
7	7:122086028:C:A	AASS
7	7:122086029:C:T	AASS
7	7:122086031:C:T	AASS
7	7:122086100:C:T	AASS
7	7:122086101:C:G	AASS
7	7:122091809:G:C	AASS
7	7:122091812:A:G	AASS
7	7:122091821:C:T	AASS
7	7:122092896:C:T	AASS
7	7:122092901:C:T	AASS
7	7:122092902:C:G	AASS
7	7:122093066:A:C	AASS
7	7:122093127:C:G	AASS
7	7:122093150:G:C	AASS
7	7:122098450:C:A	AASS
7	7:122098745:C:T	AASS
7	7:122098753:A:T	AASS
7	7:122098775:A:G	AASS
7	7:122101380:C:A	AASS
7	7:122101392:A:T	AASS
7	7:122101395:T:C	AASS
7	7:122101419:C:A	AASS
7	7:122101432:T:A	AASS
7	7:122101639:A:C	AASS
7	7:122113140:A:T	AASS
7	7:122113141:G:A	AASS
7	7:122113149:C:T	AASS
7	7:122113168:C:T	AASS
7	7:122113185:G:A	AASS
7	7:122113215:C:T	AASS
7	7:122113718:A:T	AASS
7	7:122115192:C:T	AASS
7	7:122116655:T:C	AASS
7	7:122116709:C:G	AASS
7	7:122116719:G:C	AASS
7	7:122116719:G:T	AASS
7	7:122116727:C:A	AASS
7	7:122116733:A:G	AASS
7	7:122116743:C:G	AASS
7	7:122116743:C:T	AASS
7	7:122116750:T:A	AASS
7	7:122116957:C:T	AASS
7	7:122118333:A:T	AASS
7	7:122118347:G:T	AASS
7	7:122118414:C:G	AASS
7	7:122118436:A:T	AASS
7	7:122118603:C:T	AASS
7	7:122118604:C:A	AASS
7	7:122118606:A:T	AASS
7	7:122118630:C:G	AASS
7	7:122118630:C:T	AASS
7	7:122126377:G:T	AASS
7	7:122126378:C:G	AASS
7	7:122126384:C:A	AASS
7	7:122126386:G:A	AASS
7	7:122126387:C:T	AASS
7	7:122126396:C:G	AASS
7	7:122126401:G:A	AASS
7	7:122126402:C:T	AASS
7	7:122126410:C:T	AASS
7	7:122126411:G:A	AASS
7	7:122126430:C:T	AASS
7	7:122126440:T:C	AASS
7	7:122129368:A:G	AASS
7	7:122129389:A:G	AASS
7	7:122129389:A:T	AASS
7	7:122129391:A:T	AASS
7	7:122129392:T:A	AASS
7	7:122129405:C:T	AASS
7	7:122129414:T:C	AASS
7	7:122129422:A:G	AASS
7	7:122129425:A:G	AASS
7	7:122129476:C:A	AASS
7	7:122129476:C:T	AASS
7	7:122129477:C:G	AASS
7	7:122133533:C:T	AASS
7	7:122133534:G:A	AASS
7	7:122133537:G:A	AASS
7	7:122133542:G:C	AASS
7	7:122133596:G:C	AASS
7	7:122133605:G:A	AASS
7	7:122133611:C:A	AASS
7	7:122133612:T:C	AASS
7	7:122133625:G:C	AASS
7	7:122133631:A:T	AASS
7	7:122133641:C:T	AASS
7	7:122133642:G:A	AASS
7	7:122133648:C:G	AASS
17	17:36950292:G:C	AATF
17	17:36950340:G:T	AATF
17	17:36950354:A:G	AATF
17	17:36953788:T:G	AATF
17	17:36953798:G:T	AATF
17	17:36953800:T:A	AATF
17	17:36986629:T:C	AATF
17	17:36986650:T:C	AATF
17	17:36988635:G:C	AATF
17	17:36988647:T:C	AATF
17	17:36988688:A:G	AATF
17	17:36988692:C:A	AATF
17	17:36988700:G:C	AATF
17	17:36988707:G:A	AATF
17	17:36989293:T:C	AATF
17	17:36989311:G:T	AATF
17	17:36989337:C:T	AATF
17	17:36990833:T:G	AATF
17	17:36990838:A:G	AATF
17	17:36990850:A:C	AATF
17	17:37019054:A:G	AATF
17	17:37020939:G:T	AATF
17	17:37020940:G:T	AATF
17	17:37020980:G:C	AATF
17	17:37020984:A:T	AATF
17	17:37021013:C:T	AATF
17	17:37021014:G:C	AATF
17	17:37031632:G:T	AATF
17	17:37031647:G:A	AATF
17	17:81122515:C:T	AATK
17	17:81122516:C:T	AATK
17	17:81122577:G:T	AATK
17	17:81122585:C:T	AATK
17	17:81122587:A:T	AATK
17	17:81122593:G:A	AATK
17	17:81122593:G:C	AATK
17	17:81122593:G:T	AATK
17	17:81122696:A:G	AATK
17	17:81122782:C:G	AATK
17	17:81122801:A:C	AATK
17	17:81122803:C:T	AATK
17	17:81122804:A:G	AATK
17	17:81122819:C:G	AATK
17	17:81122819:C:T	AATK
17	17:81123198:G:A	AATK
17	17:81123261:A:C	AATK
17	17:81123296:G:A	AATK
17	17:81123333:C:T	AATK
17	17:81124736:C:T	AATK
17	17:81124737:C:T	AATK
17	17:81124766:T:A	AATK
17	17:81124796:G:A	AATK
17	17:81124797:C:T	AATK
17	17:81124806:G:A	AATK
17	17:81124827:C:G	AATK
17	17:81124952:C:G	AATK
17	17:81124959:C:T	AATK
17	17:81124976:A:G	AATK
17	17:81125001:G:A	AATK
17	17:81125013:C:T	AATK
17	17:81126484:A:G	AATK
17	17:81127590:C:T	AATK
17	17:81127594:A:G	AATK
17	17:81127614:G:C	AATK
17	17:81127647:A:G	AATK
17	17:81127815:G:T	AATK
17	17:81127836:G:T	AATK
17	17:81127862:C:A	AATK
17	17:81128475:C:T	AATK
17	17:81128505:A:G	AATK
17	17:81128507:A:G	AATK
17	17:81131117:T:G	AATK
17	17:81131205:C:T	AATK
17	17:81134393:C:T	AATK
17	17:81134402:C:T	AATK
17	17:81134406:C:G	AATK
17	17:81134411:A:C	AATK
17	17:81134436:C:G	AATK
17	17:81134436:C:T	AATK
17	17:81134473:C:A	AATK
16	16:8746084:G:C	ABAT
16	16:8746094:C:T	ABAT
16	16:8748136:A:C	ABAT
16	16:8750447:G:T	ABAT
16	16:8750471:A:C	ABAT
16	16:8750502:G:A	ABAT
16	16:8750507:A:C	ABAT
16	16:8750516:C:T	ABAT
16	16:8764077:T:G	ABAT
16	16:8764090:G:A	ABAT
16	16:8764096:G:A	ABAT
16	16:8764780:G:A	ABAT
16	16:8764801:G:A	ABAT
16	16:8766256:T:C	ABAT
16	16:8768200:G:T	ABAT
16	16:8768236:C:T	ABAT
16	16:8768242:A:G	ABAT
16	16:8768244:G:A	ABAT
16	16:8768829:C:G	ABAT
16	16:8768834:C:A	ABAT
16	16:8768840:C:T	ABAT
16	16:8768846:C:G	ABAT
16	16:8768855:T:C	ABAT
16	16:8768866:G:A	ABAT
16	16:8768887:C:T	ABAT
16	16:8768903:C:A	ABAT
16	16:8768964:T:G	ABAT
16	16:8772828:G:A	ABAT
16	16:8772849:C:A	ABAT
16	16:8772853:C:A	ABAT
16	16:8772855:G:A	ABAT
16	16:8772859:G:T	ABAT
16	16:8772873:G:A	ABAT
16	16:8772909:G:C	ABAT
16	16:8774896:T:C	ABAT
16	16:8774913:C:G	ABAT
16	16:8774926:G:A	ABAT
16	16:8774927:G:A	ABAT
16	16:8774929:G:A	ABAT
16	16:8774939:C:T	ABAT
16	16:8774942:G:T	ABAT
16	16:8774950:T:C	ABAT
16	16:8774988:C:A	ABAT
16	16:8775002:G:C	ABAT
16	16:8775004:A:G	ABAT
16	16:8775019:G:A	ABAT
16	16:8775027:C:A	ABAT
16	16:8776350:C:G	ABAT
16	16:8776350:C:T	ABAT
16	16:8776351:G:C	ABAT
16	16:8776351:G:T	ABAT
16	16:8776374:G:A	ABAT
16	16:8776393:T:C	ABAT
16	16:8776453:C:A	ABAT
16	16:8776455:G:A	ABAT
16	16:8776455:G:T	ABAT
16	16:8779510:G:A	ABAT
16	16:8779557:C:T	ABAT
16	16:8781320:G:C	ABAT
16	16:8781321:G:A	ABAT
16	16:8781324:G:A	ABAT
16	16:8781345:G:A	ABAT
16	16:8781350:C:T	ABAT
16	16:8781351:G:A	ABAT
16	16:8781354:C:A	ABAT
16	16:8781387:T:C	ABAT
9	9:104784324:G:C	ABCA1
9	9:104784436:T:A	ABCA1
9	9:104784454:A:C	ABCA1
9	9:104784454:A:G	ABCA1
9	9:104784455:C:A	ABCA1
9	9:104785404:G:C	ABCA1
9	9:104785406:G:A	ABCA1
9	9:104785412:T:C	ABCA1
9	9:104785424:T:C	ABCA1
9	9:104785427:T:C	ABCA1
9	9:104785433:A:G	ABCA1
9	9:104785514:A:G	ABCA1
9	9:104785526:T:C	ABCA1
9	9:104785565:A:G	ABCA1
9	9:104785625:T:C	ABCA1
9	9:104785628:C:G	ABCA1
9	9:104785628:C:T	ABCA1
9	9:104785638:A:C	ABCA1
9	9:104786303:T:G	ABCA1
9	9:104786320:T:G	ABCA1
9	9:104786348:C:T	ABCA1
9	9:104786365:T:C	ABCA1
9	9:104786370:A:G	ABCA1
9	9:104786380:A:T	ABCA1
9	9:104786383:C:T	ABCA1
9	9:104786386:C:G	ABCA1
9	9:104786388:A:G	ABCA1
9	9:104786883:T:A	ABCA1
9	9:104786888:A:C	ABCA1
9	9:104786939:C:A	ABCA1
9	9:104786940:G:A	ABCA1
9	9:104786943:G:A	ABCA1
9	9:104787930:A:G	ABCA1
9	9:104787940:C:T	ABCA1
9	9:104787943:C:T	ABCA1
9	9:104787958:C:T	ABCA1
9	9:104787972:C:T	ABCA1
9	9:104787996:C:T	ABCA1
9	9:104788029:A:G	ABCA1
9	9:104788517:T:G	ABCA1
9	9:104788521:G:A	ABCA1
9	9:104788541:T:G	ABCA1
9	9:104790970:G:A	ABCA1
9	9:104790971:T:C	ABCA1
9	9:104790976:A:G	ABCA1
9	9:104790977:T:A	ABCA1
9	9:104791940:C:T	ABCA1
9	9:104791971:C:G	ABCA1
9	9:104791995:A:G	ABCA1
9	9:104792790:G:A	ABCA1
9	9:104792807:T:G	ABCA1
9	9:104792835:A:G	ABCA1
9	9:104792842:T:C	ABCA1
9	9:104793201:A:C	ABCA1
9	9:104793229:C:T	ABCA1
9	9:104793241:T:C	ABCA1
9	9:104793243:G:A	ABCA1
9	9:104793270:C:A	ABCA1
9	9:104793280:G:A	ABCA1
9	9:104793280:G:T	ABCA1
9	9:104793289:A:G	ABCA1
9	9:104794391:C:A	ABCA1
9	9:104794418:G:T	ABCA1
9	9:104794429:T:C	ABCA1
9	9:104794431:T:G	ABCA1
9	9:104794440:C:T	ABCA1
9	9:104794443:C:T	ABCA1
9	9:104794452:C:T	ABCA1
9	9:104794458:T:C	ABCA1
9	9:104794459:G:A	ABCA1
9	9:104794464:A:C	ABCA1
9	9:104796081:G:A	ABCA1
9	9:104796135:T:C	ABCA1
9	9:104796136:A:C	ABCA1
9	9:104796147:G:C	ABCA1
9	9:104796162:A:G	ABCA1
9	9:104796163:A:C	ABCA1
9	9:104796169:C:T	ABCA1
9	9:104796181:G:T	ABCA1
9	9:104796183:G:A	ABCA1
9	9:104796193:A:G	ABCA1
9	9:104796384:A:G	ABCA1
9	9:104798425:T:C	ABCA1
9	9:104798441:A:G	ABCA1
9	9:104798445:C:A	ABCA1
9	9:104798496:G:T	ABCA1
9	9:104798504:G:A	ABCA1
9	9:104798529:G:C	ABCA1
9	9:104798530:C:T	ABCA1
9	9:104798531:T:A	ABCA1
9	9:104798540:C:A	ABCA1
9	9:104798548:A:G	ABCA1
9	9:104798549:T:C	ABCA1
9	9:104798572:A:C	ABCA1
9	9:104798581:T:G	ABCA1
9	9:104798590:G:A	ABCA1
9	9:104799844:T:C	ABCA1
9	9:104799850:G:A	ABCA1
9	9:104799859:G:C	ABCA1
9	9:104799919:G:A	ABCA1
9	9:104799931:T:C	ABCA1
9	9:104799963:T:C	ABCA1
9	9:104799972:T:G	ABCA1
9	9:104799983:C:G	ABCA1
9	9:104799988:C:T	ABCA1
9	9:104802152:C:T	ABCA1
9	9:104802158:A:G	ABCA1
9	9:104803292:A:T	ABCA1
9	9:104803296:A:G	ABCA1
9	9:104804668:G:A	ABCA1
9	9:104804692:T:C	ABCA1
9	9:104806260:C:T	ABCA1
9	9:104806275:C:A	ABCA1
9	9:104806281:G:A	ABCA1
9	9:104806282:G:A	ABCA1
9	9:104806284:A:G	ABCA1
9	9:104806284:A:T	ABCA1
9	9:104806311:C:A	ABCA1
9	9:104806312:A:G	ABCA1
9	9:104806397:C:A	ABCA1
9	9:104809487:C:A	ABCA1
9	9:104809487:C:G	ABCA1
9	9:104809496:C:T	ABCA1
9	9:104809497:C:T	ABCA1
9	9:104809498:G:T	ABCA1
9	9:104809517:A:G	ABCA1
9	9:104810803:A:T	ABCA1
9	9:104810840:G:A	ABCA1
9	9:104810881:C:A	ABCA1
9	9:104810881:C:T	ABCA1
9	9:104810912:C:G	ABCA1
9	9:104810915:G:A	ABCA1
9	9:104810923:A:G	ABCA1
9	9:104812599:C:T	ABCA1
9	9:104812600:G:A	ABCA1
9	9:104812617:C:T	ABCA1
9	9:104812642:G:T	ABCA1
9	9:104812654:G:A	ABCA1
9	9:104812686:C:T	ABCA1
9	9:104812708:C:G	ABCA1
9	9:104814442:C:A	ABCA1
9	9:104814472:A:G	ABCA1
9	9:104816151:G:C	ABCA1
9	9:104816165:A:G	ABCA1
9	9:104816172:A:G	ABCA1
9	9:104816234:C:A	ABCA1
9	9:104816234:C:T	ABCA1
9	9:104816235:C:T	ABCA1
9	9:104816268:T:G	ABCA1
9	9:104816312:T:G	ABCA1
9	9:104816333:A:G	ABCA1
9	9:104818729:C:A	ABCA1
9	9:104818739:G:T	ABCA1
9	9:104818758:C:G	ABCA1
9	9:104818768:C:G	ABCA1
9	9:104818784:G:T	ABCA1
9	9:104818790:A:T	ABCA1
9	9:104818792:A:C	ABCA1
9	9:104818823:A:G	ABCA1
9	9:104818829:T:C	ABCA1
9	9:104818830:C:A	ABCA1
9	9:104818844:G:A	ABCA1
9	9:104819624:C:T	ABCA1
9	9:104819625:G:A	ABCA1
9	9:104819636:T:C	ABCA1
9	9:104819652:G:A	ABCA1
9	9:104819678:C:A	ABCA1
9	9:104819682:C:T	ABCA1
9	9:104819690:G:T	ABCA1
9	9:104819930:A:T	ABCA1
9	9:104819932:A:G	ABCA1
9	9:104819977:T:C	ABCA1
9	9:104820040:T:C	ABCA1
9	9:104820042:G:C	ABCA1
9	9:104820052:T:G	ABCA1
9	9:104820055:T:C	ABCA1
9	9:104821388:C:T	ABCA1
9	9:104821396:T:C	ABCA1
9	9:104821399:G:A	ABCA1
9	9:104821477:G:A	ABCA1
9	9:104821480:G:A	ABCA1
9	9:104821492:C:T	ABCA1
9	9:104821493:C:T	ABCA1
9	9:104821502:T:A	ABCA1
9	9:104822505:G:A	ABCA1
9	9:104822511:C:A	ABCA1
9	9:104822514:G:A	ABCA1
9	9:104822556:A:C	ABCA1
9	9:104822608:T:C	ABCA1
9	9:104822629:C:T	ABCA1
9	9:104824570:C:T	ABCA1
9	9:104825685:G:A	ABCA1
9	9:104825704:A:C	ABCA1
9	9:104825724:A:G	ABCA1
9	9:104825739:A:G	ABCA1
9	9:104825856:C:A	ABCA1
9	9:104825866:A:C	ABCA1
9	9:104825869:C:G	ABCA1
9	9:104825872:C:T	ABCA1
9	9:104825886:C:T	ABCA1
9	9:104826957:C:G	ABCA1
9	9:104827007:G:A	ABCA1
9	9:104827015:A:G	ABCA1
9	9:104827036:C:T	ABCA1
9	9:104827049:C:T	ABCA1
9	9:104827075:C:T	ABCA1
9	9:104827076:T:G	ABCA1
9	9:104827081:A:C	ABCA1
9	9:104827089:C:A	ABCA1
9	9:104827089:C:G	ABCA1
9	9:104827096:A:T	ABCA1
9	9:104828980:C:T	ABCA1
9	9:104829004:A:G	ABCA1
9	9:104829008:C:T	ABCA1
9	9:104829018:C:T	ABCA1
9	9:104829035:G:A	ABCA1
9	9:104829042:C:A	ABCA1
9	9:104829053:C:T	ABCA1
9	9:104829104:A:T	ABCA1
9	9:104829106:A:C	ABCA1
9	9:104829130:C:G	ABCA1
9	9:104829133:A:G	ABCA1
9	9:104829136:A:C	ABCA1
9	9:104829136:A:T	ABCA1
9	9:104830934:A:G	ABCA1
9	9:104830943:G:T	ABCA1
9	9:104830951:C:T	ABCA1
9	9:104830954:C:G	ABCA1
9	9:104830964:T:C	ABCA1
9	9:104830965:A:G	ABCA1
9	9:104830971:C:A	ABCA1
9	9:104831027:T:C	ABCA1
9	9:104831043:C:G	ABCA1
9	9:104831046:C:G	ABCA1
9	9:104831046:C:T	ABCA1
9	9:104831047:C:A	ABCA1
9	9:104831058:G:A	ABCA1
9	9:104831060:A:T	ABCA1
9	9:104831069:A:G	ABCA1
9	9:104831097:A:G	ABCA1
9	9:104831624:A:T	ABCA1
9	9:104831658:A:G	ABCA1
9	9:104831667:C:T	ABCA1
9	9:104831737:C:T	ABCA1
9	9:104831760:A:G	ABCA1
9	9:104831769:G:A	ABCA1
9	9:104831769:G:T	ABCA1
9	9:104832582:A:G	ABCA1
9	9:104836982:G:C	ABCA1
9	9:104837015:A:G	ABCA1
9	9:104837065:A:G	ABCA1
9	9:104837072:C:G	ABCA1
9	9:104837084:A:G	ABCA1
9	9:104837092:T:A	ABCA1
9	9:104837480:C:G	ABCA1
9	9:104837492:G:A	ABCA1
9	9:104840281:G:A	ABCA1
9	9:104840357:C:T	ABCA1
9	9:104840401:T:C	ABCA1
9	9:104840404:C:T	ABCA1
9	9:104840405:C:T	ABCA1
9	9:104840407:C:T	ABCA1
9	9:104840414:T:A	ABCA1
9	9:104840416:C:A	ABCA1
9	9:104840417:G:A	ABCA1
9	9:104840419:G:A	ABCA1
9	9:104845487:A:G	ABCA1
9	9:104845498:A:C	ABCA1
9	9:104861737:A:G	ABCA1
9	9:104883103:G:T	ABCA1
9	9:104883137:T:C	ABCA1
9	9:104883138:C:G	ABCA1
9	9:104884427:A:G	ABCA1
9	9:104884443:T:A	ABCA1
9	9:104884491:G:C	ABCA1
9	9:104884524:A:C	ABCA1
9	9:104884545:G:C	ABCA1
9	9:104884554:T:C	ABCA1
9	9:104884557:T:G	ABCA1
9	9:104889104:T:C	ABCA1
9	9:104889134:C:T	ABCA1
9	9:104889135:G:A	ABCA1
9	9:104889138:C:A	ABCA1
9	9:104889180:C:G	ABCA1
9	9:104903646:A:G	ABCA1
17	17:69149062:A:G	ABCA10
17	17:69153891:A:G	ABCA10
17	17:69153893:G:T	ABCA10
17	17:69155036:G:A	ABCA10
17	17:69174289:A:G	ABCA10
17	17:69174378:C:T	ABCA10
17	17:69174707:A:T	ABCA10
17	17:69174719:C:T	ABCA10
17	17:69174726:A:G	ABCA10
17	17:69174729:A:G	ABCA10
17	17:69182247:C:T	ABCA10
17	17:69182268:C:A	ABCA10
17	17:69182281:A:G	ABCA10
17	17:69182700:G:T	ABCA10
17	17:69185538:G:C	ABCA10
17	17:69190462:A:G	ABCA10
17	17:69192585:A:G	ABCA10
17	17:69193146:T:G	ABCA10
17	17:69193241:A:C	ABCA10
17	17:69193519:C:T	ABCA10
17	17:69193868:G:C	ABCA10
17	17:69194459:G:T	ABCA10
17	17:69221803:C:G	ABCA10
17	17:69222614:A:G	ABCA10
2	2:214934129:C:A	ABCA12
2	2:214934161:C:T	ABCA12
2	2:214934166:C:A	ABCA12
2	2:214934166:C:T	ABCA12
2	2:214934170:C:T	ABCA12
2	2:214934182:G:A	ABCA12
2	2:214934194:C:T	ABCA12
2	2:214934196:A:G	ABCA12
2	2:214937612:A:C	ABCA12
2	2:214942937:T:C	ABCA12
2	2:214942950:C:T	ABCA12
2	2:214942955:C:T	ABCA12
2	2:214942961:A:G	ABCA12
2	2:214942974:C:A	ABCA12
2	2:214942976:A:T	ABCA12
2	2:214942979:A:G	ABCA12
2	2:214943016:T:C	ABCA12
2	2:214945068:G:A	ABCA12
2	2:214945079:G:A	ABCA12
2	2:214945097:G:A	ABCA12
2	2:214947439:G:A	ABCA12
2	2:214947454:C:G	ABCA12
2	2:214947454:C:T	ABCA12
2	2:214947489:C:G	ABCA12
2	2:214947489:C:T	ABCA12
2	2:214947540:A:T	ABCA12
2	2:214948672:T:C	ABCA12
2	2:214948679:C:T	ABCA12
2	2:214948696:T:C	ABCA12
2	2:214948696:T:G	ABCA12
2	2:214949088:C:T	ABCA12
2	2:214949098:T:A	ABCA12
2	2:214949122:C:G	ABCA12
2	2:214949124:C:G	ABCA12
2	2:214949142:C:G	ABCA12
2	2:214949149:A:T	ABCA12
2	2:214950879:C:G	ABCA12
2	2:214950881:C:T	ABCA12
2	2:214951013:C:G	ABCA12
2	2:214953901:A:T	ABCA12
2	2:214953923:A:G	ABCA12
2	2:214953927:C:G	ABCA12
2	2:214953934:C:T	ABCA12
2	2:214953959:A:G	ABCA12
2	2:214953960:A:G	ABCA12
2	2:214953983:C:G	ABCA12
2	2:214954038:C:G	ABCA12
2	2:214954038:C:T	ABCA12
2	2:214954043:C:A	ABCA12
2	2:214954047:A:C	ABCA12
2	2:214954067:A:G	ABCA12
2	2:214955239:A:C	ABCA12
2	2:214955254:A:T	ABCA12
2	2:214955278:T:A	ABCA12
2	2:214955290:T:G	ABCA12
2	2:214955340:C:T	ABCA12
2	2:214955341:A:G	ABCA12
2	2:214955343:C:A	ABCA12
2	2:214956666:A:C	ABCA12
2	2:214956672:A:G	ABCA12
2	2:214956685:A:G	ABCA12
2	2:214956696:A:G	ABCA12
2	2:214956744:C:T	ABCA12
2	2:214958335:T:C	ABCA12
2	2:214958356:T:G	ABCA12
2	2:214958369:C:A	ABCA12
2	2:214958390:C:T	ABCA12
2	2:214958402:A:G	ABCA12
2	2:214958408:C:A	ABCA12
2	2:214958429:C:G	ABCA12
2	2:214959049:C:T	ABCA12
2	2:214959055:A:G	ABCA12
2	2:214966891:G:T	ABCA12
2	2:214966901:A:C	ABCA12
2	2:214966903:G:C	ABCA12
2	2:214966919:G:C	ABCA12
2	2:214966920:G:A	ABCA12
2	2:214966925:G:A	ABCA12
2	2:214966927:G:T	ABCA12
2	2:214968756:A:T	ABCA12
2	2:214968758:C:A	ABCA12
2	2:214968766:A:G	ABCA12
2	2:214968766:A:T	ABCA12
2	2:214968788:C:T	ABCA12
2	2:214970309:T:G	ABCA12
2	2:214974011:A:G	ABCA12
2	2:214974038:A:C	ABCA12
2	2:214974038:A:G	ABCA12
2	2:214974815:G:A	ABCA12
2	2:214975824:G:T	ABCA12
2	2:214975885:C:T	ABCA12
2	2:214975958:C:A	ABCA12
2	2:214975974:G:A	ABCA12
2	2:214975975:C:G	ABCA12
2	2:214978814:G:A	ABCA12
2	2:214978866:C:T	ABCA12
2	2:214978889:T:C	ABCA12
2	2:214978914:A:G	ABCA12
2	2:214978964:G:A	ABCA12
2	2:214980509:A:G	ABCA12
2	2:214980528:C:A	ABCA12
2	2:214980541:G:A	ABCA12
2	2:214980544:G:A	ABCA12
2	2:214980547:C:T	ABCA12
2	2:214980548:C:T	ABCA12
2	2:214980553:C:T	ABCA12
2	2:214980566:C:A	ABCA12
2	2:214980583:A:G	ABCA12
2	2:214980587:G:A	ABCA12
2	2:214980587:G:C	ABCA12
2	2:214980604:G:A	ABCA12
2	2:214980605:C:A	ABCA12
2	2:214980606:C:G	ABCA12
2	2:214980608:C:T	ABCA12
2	2:214980622:G:A	ABCA12
2	2:214980628:A:G	ABCA12
2	2:214982225:C:T	ABCA12
2	2:214982226:G:A	ABCA12
2	2:214982228:G:C	ABCA12
2	2:214982291:G:A	ABCA12
2	2:214982318:A:G	ABCA12
2	2:214982319:T:C	ABCA12
2	2:214982321:C:G	ABCA12
2	2:214982330:A:T	ABCA12
2	2:214982354:T:C	ABCA12
2	2:214982355:G:C	ABCA12
2	2:214982363:A:T	ABCA12
2	2:214982367:C:T	ABCA12
2	2:214983702:C:A	ABCA12
2	2:214983707:A:T	ABCA12
2	2:214983739:G:C	ABCA12
2	2:214983748:G:C	ABCA12
2	2:214983750:C:A	ABCA12
2	2:214983758:A:G	ABCA12
2	2:214983759:T:C	ABCA12
2	2:214983780:G:A	ABCA12
2	2:214983807:C:A	ABCA12
2	2:214983830:C:T	ABCA12
2	2:214986542:A:G	ABCA12
2	2:214986549:T:C	ABCA12
2	2:214986560:G:A	ABCA12
2	2:214986566:T:C	ABCA12
2	2:214986566:T:G	ABCA12
2	2:214986573:C:T	ABCA12
2	2:214986623:A:G	ABCA12
2	2:214986662:A:G	ABCA12
2	2:214986672:C:T	ABCA12
2	2:214986699:C:T	ABCA12
2	2:214987768:C:A	ABCA12
2	2:214987784:C:A	ABCA12
2	2:214987785:C:G	ABCA12
2	2:214989333:G:C	ABCA12
2	2:214989338:C:A	ABCA12
2	2:214989353:A:G	ABCA12
2	2:214989380:C:A	ABCA12
2	2:214989397:C:A	ABCA12
2	2:214989433:G:A	ABCA12
2	2:214989433:G:T	ABCA12
2	2:214989436:G:A	ABCA12
2	2:214989567:C:T	ABCA12
2	2:214989586:G:C	ABCA12
2	2:214989611:G:A	ABCA12
2	2:214989611:G:T	ABCA12
2	2:214990757:A:C	ABCA12
2	2:214990762:A:C	ABCA12
2	2:214990791:C:T	ABCA12
2	2:214990832:A:T	ABCA12
2	2:214990856:G:A	ABCA12
2	2:214990910:A:G	ABCA12
2	2:214990926:T:C	ABCA12
2	2:214990967:C:T	ABCA12
2	2:214990993:G:T	ABCA12
2	2:214990994:A:G	ABCA12
2	2:214991015:C:A	ABCA12
2	2:214991018:A:G	ABCA12
2	2:214997703:G:A	ABCA12
2	2:214997726:A:G	ABCA12
2	2:214997731:T:G	ABCA12
2	2:214997750:A:G	ABCA12
2	2:214997758:C:G	ABCA12
2	2:214997767:C:T	ABCA12
2	2:215000807:T:C	ABCA12
2	2:215000827:C:G	ABCA12
2	2:215000834:T:C	ABCA12
2	2:215000867:C:T	ABCA12
2	2:215000928:G:A	ABCA12
2	2:215001604:C:A	ABCA12
2	2:215001635:C:T	ABCA12
2	2:215001636:G:A	ABCA12
2	2:215001677:G:A	ABCA12
2	2:215001680:A:G	ABCA12
2	2:215004268:A:G	ABCA12
2	2:215004273:T:G	ABCA12
2	2:215004279:A:C	ABCA12
2	2:215010338:A:G	ABCA12
2	2:215010341:A:G	ABCA12
2	2:215010365:G:A	ABCA12
2	2:215010371:T:C	ABCA12
2	2:215010423:C:T	ABCA12
2	2:215010440:A:C	ABCA12
2	2:215011543:A:G	ABCA12
2	2:215011583:A:G	ABCA12
2	2:215012011:A:G	ABCA12
2	2:215015537:C:T	ABCA12
2	2:215018096:A:C	ABCA12
2	2:215018096:A:G	ABCA12
2	2:215019726:C:T	ABCA12
2	2:215019763:A:G	ABCA12
2	2:215049768:A:G	ABCA12
2	2:215064159:A:T	ABCA12
2	2:215064162:A:C	ABCA12
2	2:215064175:A:G	ABCA12
2	2:215064183:A:G	ABCA12
2	2:215064186:C:A	ABCA12
2	2:215064187:C:T	ABCA12
2	2:215064196:G:A	ABCA12
2	2:215064200:G:T	ABCA12
2	2:215064207:G:A	ABCA12
2	2:215064216:T:C	ABCA12
2	2:215111629:C:T	ABCA12
2	2:215111630:G:A	ABCA12
2	2:215111630:G:C	ABCA12
2	2:215111650:A:T	ABCA12
2	2:215111680:A:C	ABCA12
7	7:48171525:G:T	ABCA13
7	7:48192960:T:A	ABCA13
7	7:48192979:C:A	ABCA13
7	7:48192983:T:C	ABCA13
7	7:48192999:T:C	ABCA13
7	7:48193020:G:C	ABCA13
7	7:48198243:T:C	ABCA13
7	7:48198260:C:T	ABCA13
7	7:48198270:G:A	ABCA13
7	7:48198281:T:C	ABCA13
7	7:48198294:T:G	ABCA13
7	7:48234069:T:A	ABCA13
7	7:48239380:T:A	ABCA13
7	7:48271797:T:C	ABCA13
7	7:48273114:T:C	ABCA13
7	7:48273116:G:C	ABCA13
7	7:48273126:T:C	ABCA13
7	7:48273810:T:C	ABCA13
7	7:48273855:T:C	ABCA13
7	7:48274298:G:T	ABCA13
7	7:48275424:T:C	ABCA13
7	7:48275494:G:C	ABCA13
7	7:48278856:C:A	ABCA13
7	7:48279115:T:C	ABCA13
7	7:48281357:G:C	ABCA13
7	7:48298462:T:C	ABCA13
7	7:48310062:G:A	ABCA13
7	7:48314388:T:C	ABCA13
7	7:48314389:T:G	ABCA13
7	7:48317162:T:C	ABCA13
7	7:48317204:G:C	ABCA13
7	7:48317253:T:A	ABCA13
7	7:48317253:T:C	ABCA13
7	7:48335422:G:C	ABCA13
7	7:48335425:A:T	ABCA13
7	7:48338384:T:G	ABCA13
7	7:48350718:T:C	ABCA13
7	7:48350745:T:C	ABCA13
7	7:48352181:G:A	ABCA13
7	7:48352264:C:G	ABCA13
7	7:48352283:G:A	ABCA13
7	7:48352283:G:T	ABCA13
7	7:48352358:A:G	ABCA13
7	7:48352362:C:G	ABCA13
7	7:48352382:A:C	ABCA13
7	7:48352393:G:A	ABCA13
7	7:48352472:G:C	ABCA13
7	7:48367799:T:C	ABCA13
7	7:48367815:C:G	ABCA13
7	7:48367829:T:A	ABCA13
7	7:48367838:T:C	ABCA13
7	7:48372290:T:G	ABCA13
7	7:48372325:T:C	ABCA13
7	7:48372438:C:T	ABCA13
7	7:48374370:T:A	ABCA13
7	7:48374378:G:A	ABCA13
7	7:48374416:G:T	ABCA13
7	7:48376441:G:A	ABCA13
7	7:48389097:T:C	ABCA13
7	7:48389113:G:C	ABCA13
7	7:48389148:T:C	ABCA13
7	7:48389175:T:C	ABCA13
7	7:48391962:T:C	ABCA13
7	7:48392025:G:A	ABCA13
7	7:48403769:G:A	ABCA13
7	7:48403811:A:T	ABCA13
7	7:48410541:C:A	ABCA13
7	7:48410571:G:A	ABCA13
7	7:48410631:T:C	ABCA13
7	7:48412408:T:A	ABCA13
7	7:48412471:T:C	ABCA13
7	7:48455168:C:T	ABCA13
7	7:48455177:T:C	ABCA13
7	7:48455179:C:A	ABCA13
7	7:48455179:C:G	ABCA13
7	7:48481040:G:C	ABCA13
7	7:48483086:T:C	ABCA13
7	7:48489239:T:C	ABCA13
7	7:48507879:A:C	ABCA13
7	7:48507891:T:C	ABCA13
7	7:48507904:T:C	ABCA13
7	7:48507919:G:A	ABCA13
7	7:48508003:G:A	ABCA13
7	7:48508045:A:T	ABCA13
7	7:48511105:T:C	ABCA13
7	7:48511163:A:T	ABCA13
7	7:48511164:C:A	ABCA13
7	7:48511198:G:A	ABCA13
7	7:48516766:T:C	ABCA13
7	7:48520089:C:T	ABCA13
7	7:48520099:G:A	ABCA13
7	7:48520105:G:A	ABCA13
7	7:48520123:T:C	ABCA13
7	7:48520207:G:A	ABCA13
7	7:48524290:T:A	ABCA13
7	7:48524307:A:T	ABCA13
7	7:48524421:T:C	ABCA13
7	7:48524424:G:A	ABCA13
7	7:48528242:G:C	ABCA13
7	7:48528259:T:A	ABCA13
7	7:48528291:T:C	ABCA13
7	7:48580277:G:T	ABCA13
7	7:48580336:T:C	ABCA13
7	7:48580337:G:A	ABCA13
7	7:48580348:G:A	ABCA13
7	7:48594710:G:C	ABCA13
7	7:48594713:G:A	ABCA13
7	7:48594729:T:C	ABCA13
7	7:48594731:G:A	ABCA13
7	7:48594753:T:C	ABCA13
7	7:48594755:T:C	ABCA13
7	7:48615335:G:A	ABCA13
7	7:48615347:G:A	ABCA13
7	7:48644725:T:G	ABCA13
7	7:48645420:T:C	ABCA13
9	9:137024175:C:T	ABCA2
9	9:137024187:A:G	ABCA2
9	9:137024188:G:T	ABCA2
9	9:137024214:A:G	ABCA2
9	9:137024221:C:G	ABCA2
9	9:137024221:C:T	ABCA2
9	9:137024222:G:T	ABCA2
16	16:2276733:C:T	ABCA3
16	16:2276757:A:C	ABCA3
16	16:2277898:G:T	ABCA3
16	16:2277904:C:A	ABCA3
16	16:2277983:T:A	ABCA3
16	16:2277987:G:A	ABCA3
16	16:2278027:C:G	ABCA3
16	16:2278028:A:G	ABCA3
16	16:2278037:A:G	ABCA3
16	16:2278041:G:A	ABCA3
16	16:2278059:A:G	ABCA3
16	16:2278065:C:T	ABCA3
16	16:2278291:T:C	ABCA3
16	16:2278292:G:T	ABCA3
16	16:2278351:A:G	ABCA3
16	16:2278358:G:A	ABCA3
16	16:2278367:G:A	ABCA3
16	16:2278370:C:T	ABCA3
16	16:2278371:C:T	ABCA3
16	16:2278372:A:G	ABCA3
16	16:2278384:G:A	ABCA3
16	16:2278384:G:C	ABCA3
16	16:2278388:C:T	ABCA3
16	16:2278391:C:G	ABCA3
16	16:2278399:A:G	ABCA3
16	16:2278414:C:A	ABCA3
16	16:2278415:C:G	ABCA3
16	16:2278415:C:T	ABCA3
16	16:2278444:C:T	ABCA3
16	16:2278448:T:C	ABCA3
16	16:2278454:C:T	ABCA3
16	16:2278943:C:T	ABCA3
16	16:2278947:A:G	ABCA3
16	16:2279053:C:T	ABCA3
16	16:2279105:G:A	ABCA3
16	16:2279112:A:G	ABCA3
16	16:2279114:C:A	ABCA3
16	16:2279129:A:T	ABCA3
16	16:2281095:C:A	ABCA3
16	16:2281115:G:A	ABCA3
16	16:2281118:G:A	ABCA3
16	16:2281121:T:C	ABCA3
16	16:2281124:C:G	ABCA3
16	16:2281125:C:T	ABCA3
16	16:2281127:G:A	ABCA3
16	16:2281128:C:G	ABCA3
16	16:2281133:T:A	ABCA3
16	16:2281137:A:G	ABCA3
16	16:2281139:C:T	ABCA3
16	16:2281149:C:T	ABCA3
16	16:2281191:C:T	ABCA3
16	16:2281403:A:G	ABCA3
16	16:2281453:C:G	ABCA3
16	16:2281455:C:T	ABCA3
16	16:2283292:A:C	ABCA3
16	16:2283329:A:G	ABCA3
16	16:2284407:A:G	ABCA3
16	16:2284850:G:T	ABCA3
16	16:2284856:G:A	ABCA3
16	16:2284893:A:C	ABCA3
16	16:2285521:C:T	ABCA3
16	16:2285545:G:T	ABCA3
16	16:2285561:C:T	ABCA3
16	16:2285605:G:T	ABCA3
16	16:2285616:G:T	ABCA3
16	16:2286744:G:C	ABCA3
16	16:2286749:A:G	ABCA3
16	16:2286757:A:G	ABCA3
16	16:2286836:C:T	ABCA3
16	16:2286846:G:C	ABCA3
16	16:2286901:A:C	ABCA3
16	16:2286917:A:G	ABCA3
16	16:2286953:A:G	ABCA3
16	16:2288085:A:G	ABCA3
16	16:2288157:A:T	ABCA3
16	16:2288289:T:G	ABCA3
16	16:2289616:C:T	ABCA3
16	16:2292150:C:A	ABCA3
16	16:2292176:C:T	ABCA3
16	16:2292224:A:G	ABCA3
16	16:2292235:A:C	ABCA3
16	16:2295608:G:C	ABCA3
16	16:2295627:C:T	ABCA3
16	16:2295734:C:T	ABCA3
16	16:2297329:C:G	ABCA3
16	16:2297343:A:G	ABCA3
16	16:2297359:C:T	ABCA3
16	16:2297377:C:T	ABCA3
16	16:2297398:G:T	ABCA3
16	16:2297401:C:G	ABCA3
16	16:2297417:C:A	ABCA3
16	16:2297419:C:T	ABCA3
16	16:2297439:A:T	ABCA3
16	16:2297524:C:T	ABCA3
16	16:2297538:A:T	ABCA3
16	16:2297770:G:A	ABCA3
16	16:2297806:C:A	ABCA3
16	16:2297807:G:T	ABCA3
16	16:2297832:G:C	ABCA3
16	16:2297857:A:G	ABCA3
16	16:2297872:A:G	ABCA3
16	16:2298429:A:C	ABCA3
16	16:2298537:A:G	ABCA3
16	16:2299429:T:C	ABCA3
16	16:2299433:C:T	ABCA3
16	16:2299439:C:T	ABCA3
16	16:2299444:T:C	ABCA3
16	16:2299447:C:A	ABCA3
16	16:2303978:G:C	ABCA3
16	16:2303986:A:T	ABCA3
16	16:2304031:A:G	ABCA3
16	16:2304066:A:G	ABCA3
16	16:2304078:A:G	ABCA3
16	16:2304103:C:T	ABCA3
16	16:2308463:T:G	ABCA3
16	16:2308467:C:T	ABCA3
16	16:2308489:C:T	ABCA3
16	16:2308501:T:C	ABCA3
16	16:2308503:G:T	ABCA3
16	16:2308521:A:G	ABCA3
16	16:2308523:C:A	ABCA3
16	16:2308563:A:G	ABCA3
16	16:2308572:G:C	ABCA3
16	16:2308603:C:T	ABCA3
16	16:2317336:A:G	ABCA3
16	16:2317658:A:G	ABCA3
16	16:2317661:A:G	ABCA3
16	16:2317745:C:T	ABCA3
16	16:2317763:T:A	ABCA3
16	16:2319657:A:G	ABCA3
16	16:2319660:A:C	ABCA3
16	16:2319663:G:A	ABCA3
16	16:2319674:C:G	ABCA3
16	16:2319678:A:T	ABCA3
16	16:2319717:G:A	ABCA3
16	16:2319797:G:C	ABCA3
16	16:2319825:C:A	ABCA3
16	16:2323532:C:T	ABCA3
16	16:2323599:C:G	ABCA3
16	16:2324503:A:C	ABCA3
16	16:2324521:A:C	ABCA3
16	16:2326132:G:A	ABCA3
16	16:2326202:G:A	ABCA3
16	16:2326210:A:C	ABCA3
16	16:2326224:A:C	ABCA3
16	16:2326234:G:A	ABCA3
16	16:2326237:A:T	ABCA3
16	16:2326247:C:T	ABCA3
16	16:2326270:C:A	ABCA3
16	16:2326430:T:C	ABCA3
16	16:2326438:A:G	ABCA3
1	1:93996192:A:C	ABCA4
1	1:93997865:T:G	ABCA4
1	1:93997881:T:G	ABCA4
1	1:93997935:A:G	ABCA4
1	1:93997943:G:T	ABCA4
1	1:93998028:A:G	ABCA4
1	1:94000843:T:C	ABCA4
1	1:94000860:C:T	ABCA4
1	1:94000866:C:T	ABCA4
1	1:94000886:C:T	ABCA4
1	1:94000899:C:G	ABCA4
1	1:94000900:G:A	ABCA4
1	1:94000900:G:C	ABCA4
1	1:94000917:C:T	ABCA4
1	1:94000924:C:T	ABCA4
1	1:94001008:G:A	ABCA4
1	1:94001060:A:G	ABCA4
1	1:94001081:G:A	ABCA4
1	1:94001092:G:A	ABCA4
1	1:94001102:C:T	ABCA4
1	1:94001889:G:A	ABCA4
1	1:94001898:G:A	ABCA4
1	1:94001908:T:G	ABCA4
1	1:94001910:C:T	ABCA4
1	1:94001911:G:A	ABCA4
1	1:94001911:G:C	ABCA4
1	1:94001919:C:T	ABCA4
1	1:94005490:A:C	ABCA4
1	1:94005493:T:C	ABCA4
1	1:94005508:A:T	ABCA4
1	1:94005535:G:C	ABCA4
1	1:94005538:C:G	ABCA4
1	1:94005580:A:G	ABCA4
1	1:94007664:G:A	ABCA4
1	1:94007682:G:A	ABCA4
1	1:94007710:C:T	ABCA4
1	1:94008251:C:T	ABCA4
1	1:94008252:C:T	ABCA4
1	1:94008767:A:G	ABCA4
1	1:94008813:T:C	ABCA4
1	1:94008833:T:A	ABCA4
1	1:94010868:C:A	ABCA4
1	1:94010880:G:T	ABCA4
1	1:94011305:G:C	ABCA4
1	1:94011319:G:C	ABCA4
1	1:94011324:A:G	ABCA4
1	1:94011330:A:G	ABCA4
1	1:94014574:G:A	ABCA4
1	1:94014583:C:T	ABCA4
1	1:94014608:T:C	ABCA4
1	1:94014622:G:T	ABCA4
1	1:94014669:C:T	ABCA4
1	1:94014670:A:G	ABCA4
1	1:94014677:G:T	ABCA4
1	1:94014685:G:A	ABCA4
1	1:94014685:G:T	ABCA4
1	1:94014687:C:A	ABCA4
1	1:94014689:A:G	ABCA4
1	1:94015743:A:C	ABCA4
1	1:94015751:A:G	ABCA4
1	1:94015791:A:C	ABCA4
1	1:94015793:G:T	ABCA4
1	1:94015814:A:G	ABCA4
1	1:94015817:A:T	ABCA4
1	1:94015829:A:G	ABCA4
1	1:94015838:C:T	ABCA4
1	1:94019611:A:G	ABCA4
1	1:94019648:C:A	ABCA4
1	1:94019688:A:C	ABCA4
1	1:94019690:G:C	ABCA4
1	1:94019691:C:T	ABCA4
1	1:94019694:G:A	ABCA4
1	1:94019708:C:A	ABCA4
1	1:94019713:A:G	ABCA4
1	1:94019727:A:T	ABCA4
1	1:94021257:C:G	ABCA4
1	1:94021258:T:C	ABCA4
1	1:94021263:C:G	ABCA4
1	1:94021280:G:A	ABCA4
1	1:94021280:G:T	ABCA4
1	1:94021371:G:T	ABCA4
1	1:94021390:C:T	ABCA4
1	1:94021397:T:A	ABCA4
[truncated: 749,524+ more rows]

## Sheet: REVEL
Chr	SNP	Gene
10	10:50816239:G:A	A1CF
10	10:50820562:A:G	A1CF
10	10:50820616:T:C	A1CF
10	10:50828170:C:T	A1CF
10	10:50828200:A:G	A1CF
10	10:50841938:C:T	A1CF
12	12:9077846:A:C	A2M
12	12:9077853:T:C	A2M
12	12:9079280:A:G	A2M
12	12:9079281:A:G	A2M
12	12:9079756:A:G	A2M
12	12:9079765:G:A	A2M
12	12:9091292:A:G	A2M
12	12:9098644:A:C	A2M
12	12:9098657:C:T	A2M
12	12:9099475:G:C	A2M
12	12:9099476:G:A	A2M
12	12:9101188:A:G	A2M
12	12:9112203:G:A	A2M
12	12:9112394:T:C	A2M
12	12:8835525:A:T	A2ML1
12	12:8847640:G:T	A2ML1
12	12:8851939:C:T	A2ML1
12	12:8851954:G:A	A2ML1
12	12:8857214:C:G	A2ML1
12	12:8857229:G:A	A2ML1
3	3:138124473:A:G	A4GNT
3	3:138124508:A:C	A4GNT
3	3:138124626:C:T	A4GNT
3	3:138124664:A:G	A4GNT
3	3:138124782:C:T	A4GNT
3	3:138124787:T:C	A4GNT
3	3:138124803:C:T	A4GNT
3	3:138124810:C:G	A4GNT
3	3:138124826:C:T	A4GNT
3	3:138124827:G:A	A4GNT
3	3:138124838:G:A	A4GNT
3	3:138130857:A:G	A4GNT
3	3:138130860:A:G	A4GNT
3	3:138130872:G:A	A4GNT
3	3:138131040:A:G	A4GNT
3	3:138131093:A:G	A4GNT
3	3:138131096:A:G	A4GNT
12	12:53307682:G:A	AAAS
12	12:53307694:A:G	AAAS
12	12:53307859:C:G	AAAS
12	12:53307870:A:G	AAAS
12	12:53307871:A:C	AAAS
12	12:53307881:G:C	AAAS
12	12:53308073:G:C	AAAS
12	12:53308074:G:T	AAAS
12	12:53308297:C:T	AAAS
12	12:53308300:G:C	AAAS
12	12:53308315:G:A	AAAS
12	12:53308342:C:T	AAAS
12	12:53308345:C:G	AAAS
12	12:53308478:C:G	AAAS
12	12:53308745:A:G	AAAS
12	12:53308767:C:T	AAAS
12	12:53308781:A:G	AAAS
12	12:53308793:C:T	AAAS
12	12:53308797:C:G	AAAS
12	12:53308814:G:A	AAAS
12	12:53308964:C:G	AAAS
12	12:53308968:G:A	AAAS
12	12:53308991:T:G	AAAS
12	12:53309019:C:G	AAAS
12	12:53309157:C:G	AAAS
12	12:53309157:C:T	AAAS
12	12:53309197:C:T	AAAS
12	12:53309206:A:G	AAAS
12	12:53309207:C:G	AAAS
12	12:53309229:C:A	AAAS
12	12:53309624:A:G	AAAS
12	12:53309644:C:G	AAAS
12	12:53309644:C:T	AAAS
12	12:53309645:C:A	AAAS
12	12:53309645:C:G	AAAS
12	12:53309645:C:T	AAAS
12	12:53314341:A:G	AAAS
12	12:53314358:G:A	AAAS
12	12:53314415:C:G	AAAS
12	12:53314416:G:A	AAAS
12	12:53314416:G:C	AAAS
12	12:53314424:A:G	AAAS
12	12:53314763:T:C	AAAS
12	12:53314770:G:C	AAAS
12	12:53314796:G:A	AAAS
12	12:53314812:G:C	AAAS
12	12:53314815:G:A	AAAS
12	12:53314832:C:T	AAAS
12	12:53314833:G:A	AAAS
12	12:53315124:A:G	AAAS
12	12:53315756:A:C	AAAS
12	12:53315756:A:G	AAAS
12	12:53320578:A:G	AAAS
12	12:53320609:G:C	AAAS
12	12:53321443:G:C	AAAS
12	12:53321462:A:C	AAAS
12	12:125102686:T:C	AACS
12	12:125107224:T:C	AACS
12	12:125124983:A:G	AACS
12	12:125129358:G:A	AACS
12	12:125134020:G:A	AACS
3	3:151824803:G:A	AADAC
3	3:151824805:G:C	AADAC
3	3:151827991:G:A	AADAC
1	1:12651315:G:C	AADACL4
1	1:12651316:G:T	AADACL4
1	1:12666059:A:G	AADACL4
1	1:12666082:G:C	AADACL4
1	1:12666083:G:A	AADACL4
1	1:12666094:G:A	AADACL4
4	4:170064744:A:G	AADAT
4	4:170066464:T:C	AADAT
4	4:170068676:C:T	AADAT
4	4:170069149:C:T	AADAT
4	4:170069197:C:A	AADAT
4	4:170070597:T:C	AADAT
4	4:170070606:T:C	AADAT
4	4:170070610:A:T	AADAT
4	4:170070617:A:T	AADAT
4	4:170070619:C:T	AADAT
4	4:170073155:C:T	AADAT
4	4:170073156:G:C	AADAT
4	4:170073206:T:C	AADAT
4	4:170087147:A:G	AADAT
4	4:170087238:G:A	AADAT
4	4:170088417:A:G	AADAT
15	15:67231852:A:T	AAGAB
15	15:67231867:C:A	AAGAB
15	15:67236008:A:G	AAGAB
15	15:67236011:T:G	AAGAB
15	15:67236038:C:T	AAGAB
15	15:67236042:A:G	AAGAB
15	15:67236431:A:G	AAGAB
15	15:67236444:C:T	AAGAB
15	15:67236485:A:T	AAGAB
15	15:67236638:T:A	AAGAB
15	15:67236641:C:G	AAGAB
15	15:67236658:G:A	AAGAB
15	15:67236659:C:T	AAGAB
15	15:67236733:T:C	AAGAB
15	15:67236757:G:T	AAGAB
2	2:69530633:C:T	AAK1
2	2:69530665:A:T	AAK1
2	2:69530698:G:A	AAK1
2	2:69532105:C:T	AAK1
2	2:69542560:T:G	AAK1
2	2:69542614:T:C	AAK1
2	2:69556978:C:A	AAK1
11	11:77842513:T:C	AAMDC
11	11:77869731:G:C	AAMDC
11	11:77872260:A:G	AAMDC
11	11:77872293:G:A	AAMDC
6	6:44300612:C:T	AARS2
6	6:44300623:G:A	AARS2
6	6:44300638:C:G	AARS2
6	6:44302833:A:G	AARS2
6	6:44302836:C:T	AARS2
6	6:44302837:G:A	AARS2
6	6:44302837:G:C	AARS2
6	6:44302896:G:A	AARS2
6	6:44302909:G:A	AARS2
6	6:44303066:G:A	AARS2
6	6:44303066:G:T	AARS2
6	6:44303070:C:T	AARS2
6	6:44303072:C:T	AARS2
6	6:44303076:A:G	AARS2
6	6:44303153:A:G	AARS2
6	6:44303156:C:T	AARS2
6	6:44304200:C:T	AARS2
6	6:44304227:C:T	AARS2
6	6:44304282:G:C	AARS2
6	6:44304290:G:A	AARS2
6	6:44304314:C:A	AARS2
6	6:44304314:C:T	AARS2
6	6:44304315:G:A	AARS2
6	6:44304457:A:G	AARS2
6	6:44304481:T:C	AARS2
6	6:44304685:T:C	AARS2
6	6:44304689:C:T	AARS2
6	6:44304692:C:A	AARS2
6	6:44304703:T:G	AARS2
6	6:44305693:T:C	AARS2
6	6:44305711:T:C	AARS2
6	6:44306336:C:A	AARS2
6	6:44306336:C:T	AARS2
6	6:44306349:A:G	AARS2
6	6:44306367:C:T	AARS2
6	6:44306996:C:A	AARS2
6	6:44306996:C:T	AARS2
6	6:44306997:G:A	AARS2
6	6:44307005:C:T	AARS2
6	6:44307008:C:T	AARS2
6	6:44307009:G:A	AARS2
6	6:44307021:G:A	AARS2
6	6:44307268:G:A	AARS2
6	6:44307276:C:A	AARS2
6	6:44307280:C:G	AARS2
6	6:44307303:C:T	AARS2
6	6:44307304:G:A	AARS2
6	6:44307316:C:G	AARS2
6	6:44307322:C:T	AARS2
6	6:44307324:C:T	AARS2
6	6:44307325:G:A	AARS2
6	6:44310318:A:C	AARS2
6	6:44310328:A:G	AARS2
6	6:44310388:C:G	AARS2
6	6:44310398:G:C	AARS2
6	6:44310403:C:T	AARS2
6	6:44310426:A:G	AARS2
6	6:44311004:G:T	AARS2
6	6:44311064:C:T	AARS2
6	6:44311070:G:A	AARS2
6	6:44311090:C:G	AARS2
6	6:44311096:C:A	AARS2
6	6:44311097:C:G	AARS2
6	6:44311457:A:C	AARS2
6	6:44311462:G:A	AARS2
6	6:44311501:G:A	AARS2
6	6:44312074:T:C	AARS2
6	6:44312077:A:G	AARS2
6	6:44312088:C:A	AARS2
6	6:44312088:C:T	AARS2
6	6:44312110:T:C	AARS2
6	6:44312145:A:G	AARS2
6	6:44312163:T:C	AARS2
6	6:44312184:C:T	AARS2
6	6:44312190:T:C	AARS2
6	6:44312205:C:G	AARS2
6	6:44312256:G:A	AARS2
6	6:44313087:C:T	AARS2
6	6:44313094:G:T	AARS2
6	6:44313095:C:T	AARS2
6	6:44313103:A:T	AARS2
6	6:44313107:G:C	AARS2
6	6:44313156:G:C	AARS2
6	6:44313175:A:C	AARS2
6	6:44313177:G:C	AARS2
17	17:42955968:A:G	AARSD1
17	17:42956229:T:A	AARSD1
17	17:42956277:C:G	AARSD1
17	17:42956277:C:T	AARSD1
17	17:42961218:C:T	AARSD1
17	17:42961221:C:T	AARSD1
17	17:42961222:G:A	AARSD1
17	17:42961303:G:A	AARSD1
4	4:56345249:C:T	AASDH
4	4:56349985:G:A	AASDH
4	4:56355417:G:A	AASDH
4	4:56371563:A:G	AASDH
4	4:56371587:A:G	AASDH
4	4:56378202:G:A	AASDH
4	4:56378208:C:T	AASDH
4	4:56378211:G:A	AASDH
11	11:106077763:G:T	AASDHPPT
11	11:106077767:G:T	AASDHPPT
11	11:106079473:C:T	AASDHPPT
11	11:106079474:G:T	AASDHPPT
11	11:106079518:T:G	AASDHPPT
11	11:106079552:G:A	AASDHPPT
11	11:106091325:G:A	AASDHPPT
11	11:106091329:G:A	AASDHPPT
7	7:122076526:C:G	AASS
7	7:122076527:C:G	AASS
7	7:122077876:C:T	AASS
7	7:122077987:A:T	AASS
7	7:122079702:A:C	AASS
7	7:122081500:C:A	AASS
7	7:122081501:C:G	AASS
7	7:122086022:A:C	AASS
7	7:122091809:G:C	AASS
7	7:122091812:A:G	AASS
7	7:122091819:C:T	AASS
7	7:122092901:C:T	AASS
7	7:122092902:C:G	AASS
7	7:122093150:G:C	AASS
7	7:122098750:G:C	AASS
7	7:122101419:C:A	AASS
7	7:122101420:C:A	AASS
7	7:122113140:A:T	AASS
7	7:122113168:C:T	AASS
7	7:122113215:C:T	AASS
7	7:122113673:T:C	AASS
7	7:122113718:A:T	AASS
7	7:122115165:G:A	AASS
7	7:122115192:C:T	AASS
7	7:122115212:T:C	AASS
7	7:122115216:G:A	AASS
7	7:122115219:C:A	AASS
7	7:122116655:T:C	AASS
7	7:122116727:C:A	AASS
7	7:122116727:C:T	AASS
7	7:122116733:A:G	AASS
7	7:122116743:C:G	AASS
7	7:122116743:C:T	AASS
7	7:122116748:A:G	AASS
7	7:122116912:G:T	AASS
7	7:122116954:C:A	AASS
7	7:122116957:C:T	AASS
7	7:122118318:T:A	AASS
7	7:122118333:A:T	AASS
7	7:122118347:G:T	AASS
7	7:122118351:C:T	AASS
7	7:122118353:A:G	AASS
7	7:122118386:T:C	AASS
7	7:122118398:C:T	AASS
7	7:122118399:G:A	AASS
7	7:122118414:C:G	AASS
7	7:122118447:C:A	AASS
7	7:122118585:A:C	AASS
7	7:122118585:A:G	AASS
7	7:122118603:C:T	AASS
7	7:122118604:C:A	AASS
7	7:122118630:C:T	AASS
7	7:122126377:G:T	AASS
7	7:122126378:C:A	AASS
7	7:122126378:C:G	AASS
7	7:122126380:A:T	AASS
7	7:122126384:C:A	AASS
7	7:122126386:G:A	AASS
7	7:122126387:C:T	AASS
7	7:122126396:C:G	AASS
7	7:122126401:G:A	AASS
7	7:122126402:C:T	AASS
7	7:122126410:C:T	AASS
7	7:122126411:G:A	AASS
7	7:122126440:T:C	AASS
7	7:122126452:C:T	AASS
7	7:122126453:G:A	AASS
7	7:122129368:A:G	AASS
7	7:122129389:A:G	AASS
7	7:122129389:A:T	AASS
7	7:122129392:T:A	AASS
7	7:122129414:T:C	AASS
7	7:122129422:A:G	AASS
7	7:122129425:A:G	AASS
7	7:122129435:T:C	AASS
7	7:122129476:C:A	AASS
7	7:122129476:C:T	AASS
7	7:122129477:C:G	AASS
7	7:122129525:C:T	AASS
7	7:122133533:C:T	AASS
7	7:122133534:G:A	AASS
7	7:122133542:G:C	AASS
7	7:122133558:C:A	AASS
7	7:122133596:G:C	AASS
7	7:122133605:G:A	AASS
7	7:122133611:C:A	AASS
7	7:122133612:T:C	AASS
7	7:122133641:C:T	AASS
7	7:122133648:C:G	AASS
17	17:81122516:C:T	AATK
17	17:81122782:C:G	AATK
17	17:81122791:G:A	AATK
17	17:81122803:C:T	AATK
17	17:81122804:A:G	AATK
17	17:81122819:C:T	AATK
17	17:81123198:G:A	AATK
17	17:81123296:G:A	AATK
17	17:81123333:C:T	AATK
17	17:81123342:A:C	AATK
17	17:81124796:G:A	AATK
17	17:81124797:C:T	AATK
17	17:81124806:G:A	AATK
17	17:81124952:C:G	AATK
17	17:81124959:C:T	AATK
17	17:81124964:A:G	AATK
17	17:81124976:A:G	AATK
17	17:81125000:C:T	AATK
17	17:81125013:C:T	AATK
17	17:81126428:T:A	AATK
17	17:81126484:A:G	AATK
17	17:81127614:G:C	AATK
17	17:81127647:A:G	AATK
17	17:81127660:G:A	AATK
17	17:81128475:C:T	AATK
17	17:81128490:C:T	AATK
17	17:81128505:A:G	AATK
17	17:81128519:C:T	AATK
17	17:81128520:G:A	AATK
17	17:81131093:G:A	AATK
17	17:81134411:A:C	AATK
16	16:8746084:G:C	ABAT
16	16:8746094:C:T	ABAT
16	16:8750440:T:G	ABAT
16	16:8750471:A:C	ABAT
16	16:8750491:G:A	ABAT
16	16:8750507:A:C	ABAT
16	16:8757768:C:T	ABAT
16	16:8764090:G:A	ABAT
16	16:8764096:G:A	ABAT
16	16:8764771:A:G	ABAT
16	16:8764780:G:A	ABAT
16	16:8764801:G:A	ABAT
16	16:8766220:G:A	ABAT
16	16:8766256:T:C	ABAT
16	16:8768200:G:T	ABAT
16	16:8768242:A:G	ABAT
16	16:8768244:G:A	ABAT
16	16:8768829:C:G	ABAT
16	16:8768834:C:A	ABAT
16	16:8768834:C:G	ABAT
16	16:8768834:C:T	ABAT
16	16:8768840:C:T	ABAT
16	16:8768846:C:G	ABAT
16	16:8768855:T:C	ABAT
16	16:8768866:G:A	ABAT
16	16:8768872:C:G	ABAT
16	16:8768881:G:C	ABAT
16	16:8768887:C:T	ABAT
16	16:8768893:G:A	ABAT
16	16:8768897:C:T	ABAT
16	16:8768903:C:A	ABAT
16	16:8768960:G:A	ABAT
16	16:8772828:G:A	ABAT
16	16:8772849:C:A	ABAT
16	16:8772853:C:A	ABAT
16	16:8772855:G:A	ABAT
16	16:8772859:G:T	ABAT
16	16:8772873:G:A	ABAT
16	16:8774893:G:T	ABAT
16	16:8774913:C:G	ABAT
16	16:8774926:G:A	ABAT
16	16:8774927:G:A	ABAT
16	16:8774939:C:T	ABAT
16	16:8774941:G:A	ABAT
16	16:8774942:G:T	ABAT
16	16:8774950:T:C	ABAT
16	16:8774956:C:T	ABAT
16	16:8774957:A:G	ABAT
16	16:8774969:G:T	ABAT
16	16:8774988:C:A	ABAT
16	16:8775002:G:C	ABAT
16	16:8775004:A:G	ABAT
16	16:8775019:G:A	ABAT
16	16:8776350:C:G	ABAT
16	16:8776350:C:T	ABAT
16	16:8776351:G:C	ABAT
16	16:8776351:G:T	ABAT
16	16:8776378:C:T	ABAT
16	16:8776393:T:C	ABAT
16	16:8776455:G:A	ABAT
16	16:8776455:G:T	ABAT
16	16:8779510:G:A	ABAT
16	16:8779557:C:T	ABAT
16	16:8779558:G:A	ABAT
16	16:8781320:G:C	ABAT
16	16:8781324:G:A	ABAT
16	16:8781339:C:G	ABAT
16	16:8781345:G:A	ABAT
16	16:8781350:C:T	ABAT
16	16:8781354:C:A	ABAT
9	9:104784436:T:A	ABCA1
9	9:104784454:A:C	ABCA1
9	9:104784454:A:G	ABCA1
9	9:104784455:C:A	ABCA1
9	9:104785406:G:A	ABCA1
9	9:104785412:T:C	ABCA1
9	9:104785424:T:C	ABCA1
9	9:104785427:T:C	ABCA1
9	9:104785433:A:G	ABCA1
9	9:104785514:A:G	ABCA1
9	9:104785526:T:C	ABCA1
9	9:104785565:A:G	ABCA1
9	9:104785625:T:C	ABCA1
9	9:104785628:C:G	ABCA1
9	9:104785628:C:T	ABCA1
9	9:104785638:A:C	ABCA1
9	9:104786303:T:G	ABCA1
9	9:104786320:T:C	ABCA1
9	9:104786320:T:G	ABCA1
9	9:104786348:C:T	ABCA1
9	9:104786353:T:C	ABCA1
9	9:104786355:G:C	ABCA1
9	9:104786365:T:C	ABCA1
9	9:104786370:A:G	ABCA1
9	9:104786380:A:T	ABCA1
9	9:104786383:C:T	ABCA1
9	9:104786386:C:G	ABCA1
9	9:104786388:A:G	ABCA1
9	9:104786883:T:A	ABCA1
9	9:104786888:A:C	ABCA1
9	9:104786939:C:A	ABCA1
9	9:104786939:C:T	ABCA1
9	9:104786940:G:A	ABCA1
9	9:104786943:G:A	ABCA1
9	9:104787930:A:G	ABCA1
9	9:104787943:C:T	ABCA1
9	9:104787945:A:G	ABCA1
9	9:104787958:C:T	ABCA1
9	9:104787972:C:T	ABCA1
9	9:104788024:G:C	ABCA1
9	9:104788029:A:G	ABCA1
9	9:104788036:G:A	ABCA1
9	9:104788490:G:C	ABCA1
9	9:104788496:A:C	ABCA1
9	9:104788517:T:G	ABCA1
9	9:104788521:G:A	ABCA1
9	9:104788541:T:G	ABCA1
9	9:104788542:G:A	ABCA1
9	9:104790970:G:A	ABCA1
9	9:104790971:T:C	ABCA1
9	9:104790976:A:G	ABCA1
9	9:104790977:T:A	ABCA1
9	9:104791940:C:T	ABCA1
9	9:104791971:C:G	ABCA1
9	9:104791995:A:G	ABCA1
9	9:104792790:G:A	ABCA1
9	9:104792842:T:C	ABCA1
9	9:104793186:A:C	ABCA1
9	9:104793201:A:C	ABCA1
9	9:104793229:C:T	ABCA1
9	9:104793241:T:C	ABCA1
9	9:104794429:T:C	ABCA1
9	9:104794431:T:G	ABCA1
9	9:104794440:C:T	ABCA1
9	9:104794443:C:T	ABCA1
9	9:104794452:C:T	ABCA1
9	9:104794458:T:C	ABCA1
9	9:104794459:G:A	ABCA1
9	9:104794464:A:C	ABCA1
9	9:104794495:T:G	ABCA1
9	9:104796081:G:A	ABCA1
9	9:104796135:T:C	ABCA1
9	9:104796136:A:C	ABCA1
9	9:104796147:G:C	ABCA1
9	9:104796162:A:G	ABCA1
9	9:104796163:A:C	ABCA1
9	9:104796193:A:G	ABCA1
9	9:104796384:A:G	ABCA1
9	9:104798425:T:C	ABCA1
9	9:104798445:C:A	ABCA1
9	9:104798459:G:C	ABCA1
9	9:104798503:C:T	ABCA1
9	9:104798504:G:A	ABCA1
9	9:104798529:G:C	ABCA1
9	9:104798531:T:A	ABCA1
9	9:104798540:C:A	ABCA1
9	9:104798548:A:G	ABCA1
9	9:104798549:T:C	ABCA1
9	9:104798572:A:C	ABCA1
9	9:104798581:T:G	ABCA1
9	9:104799844:T:C	ABCA1
9	9:104799859:G:C	ABCA1
9	9:104799919:G:A	ABCA1
9	9:104799931:T:C	ABCA1
9	9:104799963:T:C	ABCA1
9	9:104799972:T:G	ABCA1
9	9:104799978:T:C	ABCA1
9	9:104799983:C:G	ABCA1
9	9:104802158:A:G	ABCA1
9	9:104803292:A:T	ABCA1
9	9:104803296:A:G	ABCA1
9	9:104804638:A:T	ABCA1
9	9:104804650:G:A	ABCA1
9	9:104804668:G:A	ABCA1
9	9:104804692:T:C	ABCA1
9	9:104806260:C:T	ABCA1
9	9:104806275:C:A	ABCA1
9	9:104806281:G:A	ABCA1
9	9:104806284:A:G	ABCA1
9	9:104806284:A:T	ABCA1
9	9:104806311:C:A	ABCA1
9	9:104806312:A:G	ABCA1
9	9:104806323:G:A	ABCA1
9	9:104806397:C:A	ABCA1
9	9:104809487:C:A	ABCA1
9	9:104809487:C:G	ABCA1
9	9:104809491:G:A	ABCA1
9	9:104809497:C:T	ABCA1
9	9:104809517:A:G	ABCA1
9	9:104810840:G:A	ABCA1
9	9:104810873:C:T	ABCA1
9	9:104810881:C:A	ABCA1
9	9:104810881:C:T	ABCA1
9	9:104810896:A:G	ABCA1
9	9:104810912:C:G	ABCA1
9	9:104810915:G:A	ABCA1
9	9:104810923:A:G	ABCA1
9	9:104812594:G:A	ABCA1
9	9:104812599:C:T	ABCA1
9	9:104812600:G:A	ABCA1
9	9:104812611:A:C	ABCA1
9	9:104812617:C:T	ABCA1
9	9:104812626:A:C	ABCA1
9	9:104812642:G:T	ABCA1
9	9:104812654:G:A	ABCA1
9	9:104812662:C:G	ABCA1
9	9:104814472:A:G	ABCA1
9	9:104816151:G:C	ABCA1
9	9:104816156:G:A	ABCA1
9	9:104816165:A:G	ABCA1
9	9:104816172:A:G	ABCA1
9	9:104816199:G:A	ABCA1
9	9:104816207:A:G	ABCA1
9	9:104816234:C:A	ABCA1
9	9:104816268:T:G	ABCA1
9	9:104816298:G:A	ABCA1
9	9:104816312:T:G	ABCA1
9	9:104816333:A:G	ABCA1
9	9:104818758:C:G	ABCA1
9	9:104818768:C:G	ABCA1
9	9:104818823:A:G	ABCA1
9	9:104818829:T:C	ABCA1
9	9:104818830:C:A	ABCA1
9	9:104818844:G:A	ABCA1
9	9:104818880:C:T	ABCA1
9	9:104818883:C:T	ABCA1
9	9:104819624:C:T	ABCA1
9	9:104819625:G:A	ABCA1
9	9:104819627:G:C	ABCA1
9	9:104819636:T:C	ABCA1
9	9:104819652:G:A	ABCA1
9	9:104819678:C:A	ABCA1
9	9:104819682:C:T	ABCA1
9	9:104819690:G:T	ABCA1
9	9:104819696:G:A	ABCA1
9	9:104819718:T:C	ABCA1
9	9:104819930:A:T	ABCA1
9	9:104819932:A:G	ABCA1
9	9:104819977:T:C	ABCA1
9	9:104819998:T:G	ABCA1
9	9:104820035:G:C	ABCA1
9	9:104820040:T:C	ABCA1
9	9:104820052:T:G	ABCA1
9	9:104820055:T:C	ABCA1
9	9:104821388:C:T	ABCA1
9	9:104821396:T:C	ABCA1
9	9:104821399:G:A	ABCA1
9	9:104821420:C:T	ABCA1
9	9:104821421:G:A	ABCA1
9	9:104821441:C:T	ABCA1
9	9:104821442:G:A	ABCA1
9	9:104821453:C:T	ABCA1
9	9:104821466:C:T	ABCA1
9	9:104821474:G:A	ABCA1
9	9:104821477:G:A	ABCA1
9	9:104821480:G:A	ABCA1
9	9:104821492:C:T	ABCA1
9	9:104821493:C:T	ABCA1
9	9:104821502:T:A	ABCA1
9	9:104822505:G:A	ABCA1
9	9:104822511:C:A	ABCA1
9	9:104822514:G:A	ABCA1
9	9:104822520:T:C	ABCA1
9	9:104822556:A:C	ABCA1
9	9:104822572:C:T	ABCA1
9	9:104822608:T:C	ABCA1
9	9:104824557:G:C	ABCA1
9	9:104824558:G:A	ABCA1
9	9:104824570:C:T	ABCA1
9	9:104825685:G:A	ABCA1
9	9:104825704:A:C	ABCA1
9	9:104825721:T:C	ABCA1
9	9:104825724:A:G	ABCA1
9	9:104825739:A:G	ABCA1
9	9:104825743:T:C	ABCA1
9	9:104825809:A:C	ABCA1
9	9:104825856:C:A	ABCA1
9	9:104825866:A:C	ABCA1
9	9:104825869:C:G	ABCA1
9	9:104825872:C:T	ABCA1
9	9:104825875:G:A	ABCA1
9	9:104826957:C:G	ABCA1
9	9:104826991:A:C	ABCA1
9	9:104826991:A:G	ABCA1
9	9:104827007:G:A	ABCA1
9	9:104827015:A:G	ABCA1
9	9:104827036:C:T	ABCA1
9	9:104827049:C:T	ABCA1
9	9:104827063:G:A	ABCA1
9	9:104827075:C:T	ABCA1
9	9:104827076:T:G	ABCA1
9	9:104827081:A:C	ABCA1
9	9:104827089:C:A	ABCA1
9	9:104827089:C:G	ABCA1
9	9:104827096:A:T	ABCA1
9	9:104827148:T:C	ABCA1
9	9:104829004:A:G	ABCA1
9	9:104829008:C:T	ABCA1
9	9:104829016:C:T	ABCA1
9	9:104829017:G:A	ABCA1
9	9:104829018:C:T	ABCA1
9	9:104829035:G:A	ABCA1
9	9:104829042:C:A	ABCA1
9	9:104829049:T:C	ABCA1
9	9:104829053:C:T	ABCA1
9	9:104829079:G:A	ABCA1
9	9:104829104:A:T	ABCA1
9	9:104829106:A:C	ABCA1
9	9:104829119:G:A	ABCA1
9	9:104829130:C:G	ABCA1
9	9:104829133:A:G	ABCA1
9	9:104829136:A:C	ABCA1
9	9:104830934:A:G	ABCA1
9	9:104830943:G:T	ABCA1
9	9:104830953:T:C	ABCA1
9	9:104830964:T:C	ABCA1
9	9:104830965:A:G	ABCA1
9	9:104830968:C:A	ABCA1
9	9:104830971:C:A	ABCA1
9	9:104831027:T:C	ABCA1
9	9:104831043:C:G	ABCA1
9	9:104831046:C:G	ABCA1
9	9:104831046:C:T	ABCA1
9	9:104831047:C:A	ABCA1
9	9:104831048:C:A	ABCA1
9	9:104831048:C:G	ABCA1
9	9:104831057:C:T	ABCA1
9	9:104831058:G:A	ABCA1
9	9:104831069:A:G	ABCA1
9	9:104831097:A:G	ABCA1
9	9:104831638:T:A	ABCA1
9	9:104831658:A:G	ABCA1
9	9:104831667:C:T	ABCA1
9	9:104831669:G:C	ABCA1
9	9:104831737:C:T	ABCA1
9	9:104831742:A:T	ABCA1
9	9:104831760:A:G	ABCA1
9	9:104831769:G:A	ABCA1
9	9:104831769:G:T	ABCA1
9	9:104831823:A:G	ABCA1
9	9:104832585:G:A	ABCA1
9	9:104832594:T:G	ABCA1
9	9:104836982:G:A	ABCA1
9	9:104836982:G:C	ABCA1
9	9:104837015:A:G	ABCA1
9	9:104837065:A:G	ABCA1
9	9:104837084:A:G	ABCA1
9	9:104837092:T:A	ABCA1
9	9:104837453:G:C	ABCA1
9	9:104837480:C:G	ABCA1
9	9:104837492:G:A	ABCA1
9	9:104837516:C:A	ABCA1
9	9:104840293:T:C	ABCA1
9	9:104840344:T:C	ABCA1
9	9:104840357:C:T	ABCA1
9	9:104840390:C:G	ABCA1
9	9:104840404:C:T	ABCA1
9	9:104840405:C:T	ABCA1
9	9:104840407:C:T	ABCA1
9	9:104840414:T:A	ABCA1
9	9:104840419:G:A	ABCA1
9	9:104840432:A:G	ABCA1
9	9:104858542:C:A	ABCA1
9	9:104858577:A:T	ABCA1
9	9:104861768:C:T	ABCA1
9	9:104883137:T:C	ABCA1
9	9:104883138:C:G	ABCA1
9	9:104883149:C:T	ABCA1
9	9:104884442:T:C	ABCA1
9	9:104884443:T:A	ABCA1
9	9:104884448:A:G	ABCA1
9	9:104884449:C:A	ABCA1
9	9:104884455:C:T	ABCA1
9	9:104884475:G:A	ABCA1
9	9:104884482:G:A	ABCA1
9	9:104884482:G:T	ABCA1
9	9:104884491:G:C	ABCA1
9	9:104884524:A:C	ABCA1
9	9:104884545:G:C	ABCA1
9	9:104884554:T:C	ABCA1
9	9:104884557:T:G	ABCA1
9	9:104889104:T:C	ABCA1
9	9:104889125:T:C	ABCA1
9	9:104889134:C:T	ABCA1
9	9:104889135:G:A	ABCA1
9	9:104889148:G:C	ABCA1
9	9:104903646:A:G	ABCA1
9	9:104903663:T:C	ABCA1
2	2:214934161:C:T	ABCA12
2	2:214934166:C:A	ABCA12
2	2:214934170:C:T	ABCA12
2	2:214934196:A:G	ABCA12
2	2:214937612:A:C	ABCA12
2	2:214942937:T:C	ABCA12
2	2:214942950:C:T	ABCA12
2	2:214942955:C:T	ABCA12
2	2:214942961:A:G	ABCA12
2	2:214942970:T:G	ABCA12
2	2:214942974:C:A	ABCA12
2	2:214942976:A:T	ABCA12
2	2:214942979:A:G	ABCA12
2	2:214942988:C:T	ABCA12
2	2:214943016:T:C	ABCA12
2	2:214945017:T:A	ABCA12
2	2:214945025:C:T	ABCA12
2	2:214945064:T:C	ABCA12
2	2:214945068:G:A	ABCA12
2	2:214945073:G:A	ABCA12
2	2:214945079:G:A	ABCA12
2	2:214945097:G:A	ABCA12
2	2:214947439:G:A	ABCA12
2	2:214947454:C:G	ABCA12
2	2:214947454:C:T	ABCA12
2	2:214947465:G:C	ABCA12
2	2:214947466:A:T	ABCA12
2	2:214947489:C:G	ABCA12
2	2:214947489:C:T	ABCA12
2	2:214947493:A:T	ABCA12
2	2:214947540:A:T	ABCA12
2	2:214948670:C:A	ABCA12
2	2:214948672:T:C	ABCA12
2	2:214948678:G:C	ABCA12
2	2:214948679:C:T	ABCA12
2	2:214948696:T:C	ABCA12
2	2:214948696:T:G	ABCA12
2	2:214949041:C:T	ABCA12
2	2:214949077:G:A	ABCA12
2	2:214949088:C:T	ABCA12
2	2:214949122:C:G	ABCA12
2	2:214949124:C:G	ABCA12
2	2:214949142:C:G	ABCA12
2	2:214949149:A:T	ABCA12
2	2:214950879:C:G	ABCA12
2	2:214950881:C:T	ABCA12
2	2:214951013:C:G	ABCA12
2	2:214953923:A:G	ABCA12
2	2:214953927:C:G	ABCA12
2	2:214953959:A:G	ABCA12
2	2:214953960:A:G	ABCA12
2	2:214953983:C:G	ABCA12
2	2:214953986:T:C	ABCA12
2	2:214954038:C:G	ABCA12
2	2:214954043:C:A	ABCA12
2	2:214954047:A:C	ABCA12
2	2:214954067:A:G	ABCA12
2	2:214955239:A:C	ABCA12
2	2:214955254:A:G	ABCA12
2	2:214955254:A:T	ABCA12
2	2:214955278:T:A	ABCA12
2	2:214955290:T:G	ABCA12
2	2:214955340:C:T	ABCA12
2	2:214955341:A:G	ABCA12
2	2:214955343:C:A	ABCA12
2	2:214956666:A:C	ABCA12
2	2:214956696:A:G	ABCA12
2	2:214956738:A:G	ABCA12
2	2:214958278:A:G	ABCA12
2	2:214958284:T:C	ABCA12
2	2:214958320:A:G	ABCA12
2	2:214958335:T:C	ABCA12
2	2:214958402:A:G	ABCA12
2	2:214958408:C:A	ABCA12
2	2:214959055:A:G	ABCA12
2	2:214966883:C:T	ABCA12
2	2:214966887:G:C	ABCA12
2	2:214966901:A:C	ABCA12
2	2:214966919:G:C	ABCA12
2	2:214966920:G:A	ABCA12
2	2:214966925:G:A	ABCA12
2	2:214966927:G:T	ABCA12
2	2:214966940:G:A	ABCA12
2	2:214968734:T:C	ABCA12
2	2:214968758:C:A	ABCA12
2	2:214968766:A:G	ABCA12
2	2:214968766:A:T	ABCA12
2	2:214968788:C:T	ABCA12
2	2:214970309:T:G	ABCA12
2	2:214970328:C:T	ABCA12
2	2:214970372:G:A	ABCA12
2	2:214970372:G:C	ABCA12
2	2:214970372:G:T	ABCA12
2	2:214974011:A:G	ABCA12
2	2:214974038:A:C	ABCA12
2	2:214974038:A:G	ABCA12
2	2:214975791:A:T	ABCA12
2	2:214975824:G:T	ABCA12
2	2:214975944:C:T	ABCA12
2	2:214975945:G:A	ABCA12
2	2:214975952:G:T	ABCA12
2	2:214975954:G:A	ABCA12
2	2:214975958:C:A	ABCA12
2	2:214975971:A:G	ABCA12
2	2:214975974:G:A	ABCA12
2	2:214975975:C:G	ABCA12
2	2:214975995:A:G	ABCA12
2	2:214978814:G:A	ABCA12
2	2:214978830:C:T	ABCA12
2	2:214978964:G:A	ABCA12
2	2:214980509:A:G	ABCA12
2	2:214980547:C:T	ABCA12
2	2:214980548:C:T	ABCA12
2	2:214980553:C:T	ABCA12
2	2:214980566:C:A	ABCA12
2	2:214980583:A:G	ABCA12
2	2:214980586:C:T	ABCA12
2	2:214980587:G:C	ABCA12
2	2:214980604:G:A	ABCA12
2	2:214980605:C:A	ABCA12
2	2:214980606:C:G	ABCA12
2	2:214980608:C:T	ABCA12
2	2:214980622:G:A	ABCA12
2	2:214980628:A:G	ABCA12
2	2:214982225:C:T	ABCA12
2	2:214982226:G:A	ABCA12
2	2:214982228:G:C	ABCA12
2	2:214982285:A:G	ABCA12
2	2:214982291:G:A	ABCA12
2	2:214982318:A:G	ABCA12
2	2:214982319:T:C	ABCA12
2	2:214982321:C:G	ABCA12
2	2:214982330:A:T	ABCA12
2	2:214982363:A:T	ABCA12
2	2:214982367:C:T	ABCA12
2	2:214982372:T:A	ABCA12
2	2:214983692:T:C	ABCA12
2	2:214983702:C:A	ABCA12
2	2:214983707:A:T	ABCA12
2	2:214983734:T:C	ABCA12
2	2:214983750:C:A	ABCA12
2	2:214983758:A:G	ABCA12
2	2:214983770:A:G	ABCA12
2	2:214983779:C:T	ABCA12
2	2:214983780:G:A	ABCA12
2	2:214983807:C:A	ABCA12
2	2:214983813:C:T	ABCA12
2	2:214983830:C:T	ABCA12
2	2:214986542:A:G	ABCA12
2	2:214986549:T:C	ABCA12
2	2:214986560:G:A	ABCA12
2	2:214986561:C:A	ABCA12
2	2:214986566:T:C	ABCA12
2	2:214986566:T:G	ABCA12
2	2:214986573:C:T	ABCA12
2	2:214986581:G:A	ABCA12
2	2:214986623:A:G	ABCA12
2	2:214986641:T:C	ABCA12
2	2:214986642:A:G	ABCA12
2	2:214986662:A:G	ABCA12
2	2:214986672:C:T	ABCA12
2	2:214986683:T:A	ABCA12
2	2:214987745:T:C	ABCA12
2	2:214987768:C:A	ABCA12
2	2:214987784:C:A	ABCA12
2	2:214987785:C:G	ABCA12
2	2:214987785:C:T	ABCA12
2	2:214987788:A:G	ABCA12
2	2:214989338:C:A	ABCA12
2	2:214989353:A:G	ABCA12
2	2:214989380:C:A	ABCA12
2	2:214989397:C:A	ABCA12
2	2:214989433:G:A	ABCA12
2	2:214989433:G:T	ABCA12
2	2:214989436:G:A	ABCA12
2	2:214989567:C:T	ABCA12
2	2:214989593:T:G	ABCA12
2	2:214989611:G:A	ABCA12
2	2:214989611:G:T	ABCA12
2	2:214989612:A:T	ABCA12
2	2:214990754:A:G	ABCA12
2	2:214990757:A:C	ABCA12
2	2:214990791:C:T	ABCA12
2	2:214990832:A:T	ABCA12
2	2:214990838:T:C	ABCA12
2	2:214990856:G:A	ABCA12
2	2:214990910:A:G	ABCA12
2	2:214990926:T:C	ABCA12
2	2:214990993:G:T	ABCA12
2	2:214990994:A:G	ABCA12
2	2:214991015:C:A	ABCA12
2	2:214991018:A:G	ABCA12
2	2:214997703:G:A	ABCA12
2	2:214997706:G:A	ABCA12
2	2:214997726:A:G	ABCA12
2	2:214997758:C:G	ABCA12
2	2:215000745:G:C	ABCA12
2	2:215000783:T:C	ABCA12
2	2:215000786:A:G	ABCA12
2	2:215000801:A:G	ABCA12
2	2:215000807:T:C	ABCA12
2	2:215000834:T:C	ABCA12
2	2:215000901:T:C	ABCA12
2	2:215000927:C:T	ABCA12
2	2:215000928:G:A	ABCA12
2	2:215000949:G:A	ABCA12
2	2:215000952:G:A	ABCA12
2	2:215000954:A:G	ABCA12
2	2:215001558:T:A	ABCA12
2	2:215001635:C:T	ABCA12
2	2:215001636:G:A	ABCA12
2	2:215001680:A:G	ABCA12
2	2:215004268:A:G	ABCA12
2	2:215007782:G:A	ABCA12
2	2:215010365:G:A	ABCA12
2	2:215011583:A:G	ABCA12
2	2:215012011:A:G	ABCA12
2	2:215018096:A:C	ABCA12
2	2:215018096:A:G	ABCA12
2	2:215064196:G:A	ABCA12
2	2:215111630:G:A	ABCA12
7	7:48171525:G:T	ABCA13
7	7:48192960:T:A	ABCA13
7	7:48192969:T:G	ABCA13
7	7:48192983:T:C	ABCA13
7	7:48192999:T:C	ABCA13
7	7:48193020:G:A	ABCA13
7	7:48193020:G:C	ABCA13
7	7:48198243:T:C	ABCA13
7	7:48198260:C:T	ABCA13
7	7:48198270:G:A	ABCA13
7	7:48198281:T:C	ABCA13
7	7:48198289:A:T	ABCA13
7	7:48198294:T:G	ABCA13
7	7:48273114:T:C	ABCA13
7	7:48309986:T:G	ABCA13
7	7:48317204:G:C	ABCA13
7	7:48317253:T:A	ABCA13
7	7:48317253:T:C	ABCA13
7	7:48317286:T:G	ABCA13
7	7:48350718:T:C	ABCA13
7	7:48350745:T:C	ABCA13
7	7:48352289:G:T	ABCA13
7	7:48352325:A:G	ABCA13
7	7:48352358:A:G	ABCA13
7	7:48352382:A:C	ABCA13
7	7:48352393:G:A	ABCA13
7	7:48367799:T:C	ABCA13
7	7:48367829:T:A	ABCA13
7	7:48367838:T:C	ABCA13
7	7:48367865:T:G	ABCA13
7	7:48367887:G:T	ABCA13
7	7:48372181:T:C	ABCA13
7	7:48372325:T:C	ABCA13
7	7:48372397:C:T	ABCA13
7	7:48374378:G:A	ABCA13
7	7:48376516:T:C	ABCA13
7	7:48389097:T:C	ABCA13
7	7:48389148:T:C	ABCA13
7	7:48389172:A:G	ABCA13
7	7:48389175:T:C	ABCA13
7	7:48389178:C:T	ABCA13
7	7:48389198:G:A	ABCA13
7	7:48389204:G:A	ABCA13
7	7:48389211:C:A	ABCA13
7	7:48389214:C:T	ABCA13
7	7:48389220:T:C	ABCA13
7	7:48391922:T:G	ABCA13
7	7:48391962:T:C	ABCA13
7	7:48392007:G:C	ABCA13
7	7:48392022:T:G	ABCA13
7	7:48392025:G:A	ABCA13
7	7:48392054:C:T	ABCA13
7	7:48392066:G:A	ABCA13
7	7:48403738:T:C	ABCA13
7	7:48403784:G:A	ABCA13
7	7:48403811:A:T	ABCA13
7	7:48403822:G:A	ABCA13
7	7:48403831:C:A	ABCA13
7	7:48403838:C:T	ABCA13
7	7:48403840:C:T	ABCA13
7	7:48403841:G:A	ABCA13
7	7:48403859:T:G	ABCA13
7	7:48410520:G:T	ABCA13
7	7:48410526:C:T	ABCA13
7	7:48410540:A:G	ABCA13
7	7:48410541:C:A	ABCA13
7	7:48410544:A:G	ABCA13
7	7:48410561:G:A	ABCA13
7	7:48410588:C:T	ABCA13
7	7:48410631:T:C	ABCA13
7	7:48410631:T:G	ABCA13
7	7:48412408:T:A	ABCA13
7	7:48455133:G:A	ABCA13
7	7:48455163:T:G	ABCA13
7	7:48455168:C:G	ABCA13
7	7:48455168:C:T	ABCA13
7	7:48455177:T:C	ABCA13
7	7:48455189:G:A	ABCA13
7	7:48455192:A:G	ABCA13
7	7:48471588:T:C	ABCA13
7	7:48481105:T:C	ABCA13
7	7:48489239:T:C	ABCA13
7	7:48489344:G:A	ABCA13
7	7:48507885:C:T	ABCA13
7	7:48507891:T:C	ABCA13
7	7:48507904:T:C	ABCA13
7	7:48507919:G:A	ABCA13
7	7:48507937:C:T	ABCA13
7	7:48507963:G:T	ABCA13
7	7:48508003:G:A	ABCA13
7	7:48508045:A:T	ABCA13
7	7:48511163:A:T	ABCA13
7	7:48511198:G:A	ABCA13
7	7:48516730:C:T	ABCA13
7	7:48516766:T:C	ABCA13
7	7:48520057:A:G	ABCA13
7	7:48520089:C:T	ABCA13
7	7:48520099:G:A	ABCA13
7	7:48520099:G:T	ABCA13
7	7:48520105:G:A	ABCA13
7	7:48520123:T:C	ABCA13
7	7:48520147:A:T	ABCA13
7	7:48520188:T:A	ABCA13
7	7:48520207:G:A	ABCA13
7	7:48524421:T:C	ABCA13
7	7:48528259:T:A	ABCA13
7	7:48580277:G:T	ABCA13
7	7:48587251:C:G	ABCA13
7	7:48594710:G:C	ABCA13
7	7:48594713:G:A	ABCA13
7	7:48615286:A:G	ABCA13
7	7:48615289:G:A	ABCA13
7	7:48615334:G:A	ABCA13
7	7:48615335:G:A	ABCA13
7	7:48615347:G:A	ABCA13
7	7:48644672:C:A	ABCA13
7	7:48644725:T:G	ABCA13
7	7:48645420:T:C	ABCA13
9	9:137008735:T:A	ABCA2
9	9:137008756:G:A	ABCA2
9	9:137008756:G:C	ABCA2
9	9:137008768:A:G	ABCA2
9	9:137008862:G:A	ABCA2
9	9:137008967:G:A	ABCA2
9	9:137009406:A:G	ABCA2
9	9:137009413:C:T	ABCA2
9	9:137009436:G:A	ABCA2
9	9:137009545:G:A	ABCA2
9	9:137009565:C:T	ABCA2
9	9:137009566:G:A	ABCA2
9	9:137009602:G:A	ABCA2
9	9:137009607:C:T	ABCA2
9	9:137009608:G:A	ABCA2
9	9:137009608:G:C	ABCA2
9	9:137009610:C:T	ABCA2
9	9:137009611:G:A	ABCA2
9	9:137009625:A:G	ABCA2
9	9:137009641:C:T	ABCA2
9	9:137009791:C:T	ABCA2
9	9:137009794:A:G	ABCA2
9	9:137009798:G:A	ABCA2
9	9:137009798:G:C	ABCA2
9	9:137009801:C:T	ABCA2
9	9:137009807:C:T	ABCA2
9	9:137009816:G:A	ABCA2
9	9:137009821:C:T	ABCA2
9	9:137009834:C:T	ABCA2
9	9:137009839:T:C	ABCA2
9	9:137009861:C:T	ABCA2
9	9:137009891:C:T	ABCA2
9	9:137009900:C:T	ABCA2
9	9:137010011:C:T	ABCA2
9	9:137010012:G:A	ABCA2
9	9:137010018:G:A	ABCA2
9	9:137010047:G:A	ABCA2
9	9:137010065:G:A	ABCA2
9	9:137010066:C:T	ABCA2
9	9:137010074:T:C	ABCA2
9	9:137010077:G:A	ABCA2
9	9:137010205:A:C	ABCA2
9	9:137010221:C:A	ABCA2
9	9:137010223:G:A	ABCA2
9	9:137010223:G:C	ABCA2
9	9:137010239:C:T	ABCA2
9	9:137010271:G:A	ABCA2
9	9:137010275:C:T	ABCA2
9	9:137010277:T:C	ABCA2
9	9:137010290:G:A	ABCA2
9	9:137010293:C:T	ABCA2
9	9:137010302:C:T	ABCA2
9	9:137010311:G:A	ABCA2
9	9:137010314:C:A	ABCA2
9	9:137010314:C:T	ABCA2
9	9:137010329:G:A	ABCA2
9	9:137010337:G:A	ABCA2
9	9:137010338:C:A	ABCA2
9	9:137011081:G:A	ABCA2
9	9:137011219:T:G	ABCA2
9	9:137011240:C:T	ABCA2
9	9:137011261:G:A	ABCA2
9	9:137011276:A:G	ABCA2
9	9:137011513:A:G	ABCA2
9	9:137011528:G:T	ABCA2
9	9:137011529:G:T	ABCA2
9	9:137011670:T:C	ABCA2
9	9:137011891:C:T	ABCA2
9	9:137011902:T:C	ABCA2
9	9:137011930:C:T	ABCA2
9	9:137011975:C:T	ABCA2
9	9:137011989:A:G	ABCA2
9	9:137012337:A:G	ABCA2
9	9:137012713:G:A	ABCA2
9	9:137012866:A:G	ABCA2
9	9:137013524:T:C	ABCA2
9	9:137013861:A:G	ABCA2
9	9:137013873:A:G	ABCA2
9	9:137013888:A:G	ABCA2
9	9:137013913:T:C	ABCA2
9	9:137013921:C:T	ABCA2
9	9:137013922:G:A	ABCA2
9	9:137013939:C:T	ABCA2
9	9:137013940:G:A	ABCA2
9	9:137013955:C:T	ABCA2
9	9:137014725:G:C	ABCA2
9	9:137014740:A:T	ABCA2
9	9:137014747:C:T	ABCA2
9	9:137014755:G:A	ABCA2
9	9:137014921:G:A	ABCA2
9	9:137014929:A:G	ABCA2
9	9:137014960:G:T	ABCA2
9	9:137014995:A:G	ABCA2
9	9:137015465:C:T	ABCA2
9	9:137015501:C:T	ABCA2
9	9:137015506:C:T	ABCA2
9	9:137015519:C:T	ABCA2
9	9:137015539:C:T	ABCA2
9	9:137015540:G:A	ABCA2
9	9:137015567:T:C	ABCA2
9	9:137015578:G:C	ABCA2
9	9:137015593:C:T	ABCA2
9	9:137015594:G:A	ABCA2
9	9:137015710:C:T	ABCA2
9	9:137015711:G:A	ABCA2
9	9:137015713:C:T	ABCA2
9	9:137015714:G:A	ABCA2
9	9:137015716:G:A	ABCA2
9	9:137015717:C:T	ABCA2
9	9:137015719:T:C	ABCA2
9	9:137015723:G:A	ABCA2
9	9:137015729:C:T	ABCA2
9	9:137015738:T:C	ABCA2
9	9:137015741:G:A	ABCA2
9	9:137015749:A:G	ABCA2
9	9:137015750:G:C	ABCA2
9	9:137015762:G:A	ABCA2
9	9:137015770:C:T	ABCA2
9	9:137015774:C:T	ABCA2
9	9:137015779:G:T	ABCA2
9	9:137015789:C:T	ABCA2
9	9:137015792:A:T	ABCA2
9	9:137015800:C:A	ABCA2
9	9:137015800:C:T	ABCA2
9	9:137015801:G:A	ABCA2
9	9:137015806:A:G	ABCA2
9	9:137015807:T:G	ABCA2
9	9:137015812:C:T	ABCA2
9	9:137015813:C:T	ABCA2
9	9:137015815:G:A	ABCA2
9	9:137015840:G:A	ABCA2
9	9:137015857:A:T	ABCA2
9	9:137015966:C:G	ABCA2
9	9:137015972:C:T	ABCA2
9	9:137016005:G:A	ABCA2
9	9:137016013:T:C	ABCA2
9	9:137016037:G:A	ABCA2
9	9:137016038:T:C	ABCA2
9	9:137016061:T:G	ABCA2
9	9:137016067:G:A	ABCA2
9	9:137016088:C:T	ABCA2
9	9:137016089:G:A	ABCA2
9	9:137016106:G:A	ABCA2
9	9:137016109:C:A	ABCA2
9	9:137016109:C:T	ABCA2
9	9:137016110:G:A	ABCA2
9	9:137016116:C:T	ABCA2
9	9:137016122:C:T	ABCA2
9	9:137016134:C:T	ABCA2
9	9:137016142:G:A	ABCA2
9	9:137016145:G:A	ABCA2
9	9:137016172:G:A	ABCA2
9	9:137016291:A:G	ABCA2
9	9:137016295:T:C	ABCA2
9	9:137016309:G:A	ABCA2
9	9:137016309:G:C	ABCA2
9	9:137016313:C:T	ABCA2
9	9:137016319:G:A	ABCA2
9	9:137016327:A:G	ABCA2
9	9:137016337:C:T	ABCA2
9	9:137016340:G:T	ABCA2
9	9:137016361:T:G	ABCA2
9	9:137016397:A:G	ABCA2
9	9:137016403:T:C	ABCA2
9	9:137016730:C:T	ABCA2
9	9:137016937:A:G	ABCA2
9	9:137016946:G:C	ABCA2
9	9:137016979:A:C	ABCA2
9	9:137016982:A:G	ABCA2
9	9:137017047:C:A	ABCA2
9	9:137017204:A:G	ABCA2
9	9:137017221:A:T	ABCA2
9	9:137017267:G:A	ABCA2
9	9:137017267:G:C	ABCA2
9	9:137017284:T:G	ABCA2
9	9:137017285:A:C	ABCA2
9	9:137017571:A:G	ABCA2
9	9:137017680:T:C	ABCA2
9	9:137017686:T:C	ABCA2
9	9:137017839:A:C	ABCA2
9	9:137017854:G:A	ABCA2
9	9:137017887:A:G	ABCA2
9	9:137017998:G:C	ABCA2
9	9:137018018:C:T	ABCA2
9	9:137018243:T:C	ABCA2
9	9:137018252:C:T	ABCA2
9	9:137018291:C:T	ABCA2
9	9:137018292:G:A	ABCA2
9	9:137018300:T:C	ABCA2
9	9:137018772:A:G	ABCA2
9	9:137018952:A:G	ABCA2
9	9:137020379:A:G	ABCA2
9	9:137020475:A:G	ABCA2
9	9:137023031:A:C	ABCA2
9	9:137024175:C:T	ABCA2
9	9:137024187:A:G	ABCA2
16	16:2276729:T:C	ABCA3
16	16:2276733:C:T	ABCA3
16	16:2276738:G:A	ABCA3
16	16:2276757:A:C	ABCA3
16	16:2277637:A:G	ABCA3
16	16:2277640:A:T	ABCA3
16	16:2277881:G:A	ABCA3
16	16:2277962:T:C	ABCA3
16	16:2277966:C:T	ABCA3
16	16:2277972:C:T	ABCA3
16	16:2277983:T:A	ABCA3
16	16:2277987:G:A	ABCA3
16	16:2278027:C:G	ABCA3
16	16:2278028:A:G	ABCA3
16	16:2278029:T:C	ABCA3
16	16:2278030:G:C	ABCA3
16	16:2278035:C:T	ABCA3
16	16:2278037:A:G	ABCA3
16	16:2278040:C:T	ABCA3
16	16:2278041:G:A	ABCA3
16	16:2278053:C:T	ABCA3
16	16:2278059:A:G	ABCA3
16	16:2278065:C:T	ABCA3
16	16:2278068:T:C	ABCA3
16	16:2278291:T:C	ABCA3
16	16:2278292:G:T	ABCA3
16	16:2278313:T:C	ABCA3
16	16:2278315:C:G	ABCA3
16	16:2278351:A:G	ABCA3
16	16:2278354:C:T	ABCA3
16	16:2278357:C:T	ABCA3
16	16:2278358:G:A	ABCA3
16	16:2278367:G:A	ABCA3
16	16:2278370:C:T	ABCA3
16	16:2278371:C:T	ABCA3
16	16:2278372:A:G	ABCA3
16	16:2278384:G:A	ABCA3
16	16:2278384:G:C	ABCA3
16	16:2278388:C:T	ABCA3
16	16:2278391:C:G	ABCA3
16	16:2278399:A:G	ABCA3
16	16:2278409:G:T	ABCA3
16	16:2278414:C:A	ABCA3
16	16:2278415:C:G	ABCA3
16	16:2278415:C:T	ABCA3
16	16:2278421:G:C	ABCA3
16	16:2278424:C:T	ABCA3
16	16:2278444:C:T	ABCA3
16	16:2278448:T:C	ABCA3
16	16:2278454:C:T	ABCA3
16	16:2278943:C:T	ABCA3
16	16:2278947:A:G	ABCA3
16	16:2278970:T:G	ABCA3
16	16:2279003:T:C	ABCA3
16	16:2279007:C:T	ABCA3
16	16:2279030:G:A	ABCA3
16	16:2279039:C:T	ABCA3
16	16:2279045:C:T	ABCA3
16	16:2279046:G:A	ABCA3
16	16:2279048:G:A	ABCA3
16	16:2279049:C:T	ABCA3
16	16:2279052:A:T	ABCA3
16	16:2279053:C:T	ABCA3
16	16:2279069:C:T	ABCA3
16	16:2279070:G:A	ABCA3
16	16:2279078:A:G	ABCA3
16	16:2279079:T:C	ABCA3
16	16:2279094:C:T	ABCA3
16	16:2279105:G:A	ABCA3
16	16:2279112:A:G	ABCA3
16	16:2279114:C:A	ABCA3
16	16:2279115:C:T	ABCA3
16	16:2279127:G:A	ABCA3
16	16:2279129:A:T	ABCA3
16	16:2281056:C:T	ABCA3
16	16:2281095:C:A	ABCA3
16	16:2281095:C:T	ABCA3
16	16:2281115:G:A	ABCA3
16	16:2281118:G:A	ABCA3
16	16:2281121:T:C	ABCA3
16	16:2281124:C:G	ABCA3
16	16:2281125:C:T	ABCA3
16	16:2281127:G:A	ABCA3
16	16:2281127:G:C	ABCA3
16	16:2281128:C:G	ABCA3
16	16:2281133:T:A	ABCA3
16	16:2281133:T:C	ABCA3
16	16:2281139:C:T	ABCA3
16	16:2281149:C:T	ABCA3
16	16:2281191:C:T	ABCA3
16	16:2281382:T:C	ABCA3
16	16:2281403:A:G	ABCA3
16	16:2281455:C:T	ABCA3
16	16:2281463:A:G	ABCA3
16	16:2283248:C:T	ABCA3
16	16:2283262:A:G	ABCA3
16	16:2283292:A:C	ABCA3
16	16:2283329:A:G	ABCA3
16	16:2284407:A:G	ABCA3
16	16:2284853:T:G	ABCA3
16	16:2284856:G:A	ABCA3
16	16:2284893:A:C	ABCA3
16	16:2284992:A:C	ABCA3
16	16:2285467:A:C	ABCA3
16	16:2285497:A:G	ABCA3
16	16:2285521:C:T	ABCA3
16	16:2285539:T:C	ABCA3
16	16:2285545:G:T	ABCA3
16	16:2285561:C:T	ABCA3
16	16:2285572:A:G	ABCA3
16	16:2285584:G:A	ABCA3
16	16:2285624:C:T	ABCA3
16	16:2286731:G:A	ABCA3
16	16:2286744:G:C	ABCA3
16	16:2286757:A:G	ABCA3
16	16:2286773:C:T	ABCA3
16	16:2286901:A:C	ABCA3
16	16:2286928:T:A	ABCA3
16	16:2288085:A:G	ABCA3
16	16:2288127:A:G	ABCA3
16	16:2288139:C:T	ABCA3
16	16:2288157:A:T	ABCA3
16	16:2288209:G:A	ABCA3
16	16:2288268:C:T	ABCA3
16	16:2288269:G:A	ABCA3
16	16:2288289:T:C	ABCA3
16	16:2288289:T:G	ABCA3
16	16:2292150:C:A	ABCA3
16	16:2292158:A:G	ABCA3
16	16:2292224:A:G	ABCA3
16	16:2295596:G:A	ABCA3
16	16:2295608:G:C	ABCA3
16	16:2295614:A:T	ABCA3
16	16:2295731:T:C	ABCA3
16	16:2295734:C:T	ABCA3
16	16:2295735:C:T	ABCA3
16	16:2297329:C:G	ABCA3
16	16:2297343:A:G	ABCA3
16	16:2297377:C:T	ABCA3
16	16:2297386:T:C	ABCA3
16	16:2297417:C:A	ABCA3
16	16:2297419:C:T	ABCA3
16	16:2297439:A:T	ABCA3
16	16:2297442:A:C	ABCA3
16	16:2297445:A:G	ABCA3
16	16:2297478:T:A	ABCA3
16	16:2297491:T:A	ABCA3
16	16:2297514:G:A	ABCA3
16	16:2297524:C:T	ABCA3
16	16:2297538:A:T	ABCA3
16	16:2297539:C:T	ABCA3
16	16:2297770:G:A	ABCA3
16	16:2297786:C:T	ABCA3
16	16:2297806:C:A	ABCA3
16	16:2297806:C:T	ABCA3
16	16:2297807:G:A	ABCA3
16	16:2297807:G:T	ABCA3
16	16:2297816:C:T	ABCA3
16	16:2297819:C:A	ABCA3
16	16:2297819:C:T	ABCA3
16	16:2297857:A:G	ABCA3
16	16:2297858:G:C	ABCA3
16	16:2297872:A:G	ABCA3
16	16:2297915:C:G	ABCA3
16	16:2298429:A:C	ABCA3
16	16:2298447:G:A	ABCA3
16	16:2298457:C:A	ABCA3
16	16:2298457:C:T	ABCA3
16	16:2298468:C:T	ABCA3
16	16:2298469:G:A	ABCA3
16	16:2298502:C:T	ABCA3
16	16:2298529:G:A	ABCA3
16	16:2298537:A:G	ABCA3
16	16:2298540:C:G	ABCA3
16	16:2299409:G:C	ABCA3
16	16:2299414:G:A	ABCA3
16	16:2299429:T:C	ABCA3
16	16:2299433:C:T	ABCA3
16	16:2299439:C:T	ABCA3
16	16:2299441:T:C	ABCA3
16	16:2299444:T:C	ABCA3
16	16:2299447:C:A	ABCA3
16	16:2299463:T:A	ABCA3
16	16:2299466:G:T	ABCA3
16	16:2300030:C:T	ABCA3
16	16:2300141:T:C	ABCA3
16	16:2303978:G:C	ABCA3
16	16:2304001:C:T	ABCA3
16	16:2304010:C:T	ABCA3
16	16:2304031:A:G	ABCA3
16	16:2304048:T:C	ABCA3
16	16:2304049:A:G	ABCA3
16	16:2304066:A:G	ABCA3
16	16:2304078:A:G	ABCA3
16	16:2308470:A:G	ABCA3
16	16:2308495:C:T	ABCA3
16	16:2308503:G:T	ABCA3
16	16:2308521:A:G	ABCA3
16	16:2308572:G:C	ABCA3
16	16:2308603:C:T	ABCA3
16	16:2317310:A:C	ABCA3
16	16:2317336:A:G	ABCA3
16	16:2317661:A:G	ABCA3
16	16:2317688:A:T	ABCA3
16	16:2317715:C:A	ABCA3
16	16:2317725:A:C	ABCA3
16	16:2317745:C:T	ABCA3
16	16:2317757:A:G	ABCA3
16	16:2317758:T:C	ABCA3
16	16:2317763:T:A	ABCA3
16	16:2317763:T:C	ABCA3
16	16:2319616:G:A	ABCA3
16	16:2319660:A:C	ABCA3
16	16:2319711:G:A	ABCA3
16	16:2319717:G:A	ABCA3
16	16:2319786:A:G	ABCA3
16	16:2319797:G:C	ABCA3
16	16:2319825:C:A	ABCA3
16	16:2319832:G:A	ABCA3
16	16:2323532:C:T	ABCA3
16	16:2323599:C:G	ABCA3
16	16:2323672:C:T	ABCA3
16	16:2323673:G:A	ABCA3
16	16:2324411:G:A	ABCA3
16	16:2324502:C:T	ABCA3
16	16:2326201:C:T	ABCA3
16	16:2326202:G:A	ABCA3
16	16:2326214:G:A	ABCA3
16	16:2326214:G:C	ABCA3
16	16:2326234:G:A	ABCA3
16	16:2326237:A:T	ABCA3
16	16:2326270:C:A	ABCA3
16	16:2326270:C:T	ABCA3
16	16:2326271:G:A	ABCA3
16	16:2326430:T:C	ABCA3
16	16:2326438:A:G	ABCA3
16	16:2326439:G:A	ABCA3
1	1:93996177:T:C	ABCA4
1	1:93996180:C:T	ABCA4
1	1:93996192:A:C	ABCA4
1	1:93997862:T:C	ABCA4
1	1:93997865:T:G	ABCA4
1	1:93997872:T:C	ABCA4
1	1:93997881:T:G	ABCA4
1	1:93997935:A:G	ABCA4
1	1:93997943:G:T	ABCA4
1	1:93997955:G:A	ABCA4
1	1:93997955:G:T	ABCA4
1	1:93997969:C:A	ABCA4
1	1:93998013:A:C	ABCA4
1	1:93998028:A:G	ABCA4
1	1:93998091:C:A	ABCA4
1	1:93998096:T:C	ABCA4
1	1:93998105:C:G	ABCA4
1	1:94000843:T:C	ABCA4
1	1:94000851:T:G	ABCA4
1	1:94000860:C:T	ABCA4
1	1:94000866:C:T	ABCA4
1	1:94000886:C:T	ABCA4
1	1:94000899:C:G	ABCA4
1	1:94000899:C:T	ABCA4
1	1:94000900:G:A	ABCA4
1	1:94000900:G:C	ABCA4
1	1:94000917:C:T	ABCA4
1	1:94000924:C:T	ABCA4
1	1:94001003:T:C	ABCA4
1	1:94001008:G:A	ABCA4
1	1:94001060:A:G	ABCA4
1	1:94001068:C:T	ABCA4
1	1:94001069:G:A	ABCA4
1	1:94001071:C:T	ABCA4
1	1:94001072:G:A	ABCA4
1	1:94001081:G:A	ABCA4
1	1:94001081:G:T	ABCA4
1	1:94001087:T:A	ABCA4
1	1:94001092:G:A	ABCA4
1	1:94001102:C:T	ABCA4
1	1:94001887:G:C	ABCA4
1	1:94001889:G:A	ABCA4
1	1:94001890:C:T	ABCA4
1	1:94001898:G:A	ABCA4
1	1:94001908:T:G	ABCA4
1	1:94001910:C:T	ABCA4
1	1:94001911:G:A	ABCA4
1	1:94001911:G:C	ABCA4
1	1:94001919:C:T	ABCA4
1	1:94001922:C:G	ABCA4
1	1:94001931:G:C	ABCA4
1	1:94001992:C:G	ABCA4
1	1:94005469:C:T	ABCA4
1	1:94005475:C:T	ABCA4
1	1:94005476:G:A	ABCA4
1	1:94005490:A:C	ABCA4
1	1:94005493:T:C	ABCA4
1	1:94005499:C:T	ABCA4
1	1:94005506:T:C	ABCA4
1	1:94005508:A:T	ABCA4
1	1:94005509:G:A	ABCA4
1	1:94005525:A:C	ABCA4
1	1:94005535:G:C	ABCA4
1	1:94005538:C:G	ABCA4
1	1:94005580:A:G	ABCA4
1	1:94007664:G:A	ABCA4
1	1:94007682:G:A	ABCA4
1	1:94007683:T:C	ABCA4
1	1:94007686:G:A	ABCA4
1	1:94007700:G:C	ABCA4
1	1:94007710:C:T	ABCA4
1	1:94007731:G:A	ABCA4
1	1:94008251:C:T	ABCA4
1	1:94008252:C:T	ABCA4
1	1:94008265:G:C	ABCA4
1	1:94008266:T:A	ABCA4
1	1:94008266:T:C	ABCA4
1	1:94008767:A:G	ABCA4
1	1:94008776:A:G	ABCA4
1	1:94008776:A:T	ABCA4
1	1:94008813:T:C	ABCA4
1	1:94008833:T:A	ABCA4
1	1:94010868:C:A	ABCA4
1	1:94011273:T:C	ABCA4
1	1:94011309:A:G	ABCA4
1	1:94011318:C:T	ABCA4
1	1:94011319:G:A	ABCA4
1	1:94011319:G:C	ABCA4
1	1:94011324:A:G	ABCA4
1	1:94011330:A:G	ABCA4
1	1:94014574:G:A	ABCA4
1	1:94014596:C:T	ABCA4
1	1:94014608:T:C	ABCA4
1	1:94014622:G:T	ABCA4
1	1:94014626:C:T	ABCA4
1	1:94014628:T:C	ABCA4
1	1:94014652:A:G	ABCA4
1	1:94014665:G:C	ABCA4
1	1:94014669:C:T	ABCA4
1	1:94014670:A:G	ABCA4
1	1:94014671:T:A	ABCA4
1	1:94014674:T:C	ABCA4
1	1:94014677:G:T	ABCA4
1	1:94014685:G:A	ABCA4
1	1:94014685:G:T	ABCA4
1	1:94014687:C:A	ABCA4
1	1:94014689:A:G	ABCA4
1	1:94015743:A:C	ABCA4
1	1:94015751:A:G	ABCA4
1	1:94015791:A:C	ABCA4
1	1:94015793:G:T	ABCA4
1	1:94015814:A:G	ABCA4
1	1:94015816:G:C	ABCA4
1	1:94015817:A:T	ABCA4
1	1:94015829:A:G	ABCA4
1	1:94019611:A:G	ABCA4
1	1:94019641:G:T	ABCA4
1	1:94019648:C:A	ABCA4
1	1:94019664:C:T	ABCA4
1	1:94019665:G:A	ABCA4
1	1:94019688:A:C	ABCA4
1	1:94019690:G:C	ABCA4
1	1:94019694:G:A	ABCA4
1	1:94019708:C:A	ABCA4
1	1:94019719:T:A	ABCA4
1	1:94019722:C:T	ABCA4
1	1:94019727:A:T	ABCA4
1	1:94021252:G:A	ABCA4
1	1:94021258:T:C	ABCA4
1	1:94021280:G:A	ABCA4
1	1:94021280:G:T	ABCA4
1	1:94021339:C:T	ABCA4
1	1:94021340:G:A	ABCA4
1	1:94021349:C:T	ABCA4
1	1:94021371:G:T	ABCA4
1	1:94021390:C:T	ABCA4
1	1:94021397:T:A	ABCA4
1	1:94021403:A:C	ABCA4
1	1:94021409:C:T	ABCA4
1	1:94021949:T:C	ABCA4
1	1:94023416:A:G	ABCA4
1	1:94024966:A:T	ABCA4
1	1:94024975:T:G	ABCA4
1	1:94024978:G:A	ABCA4
1	1:94024986:C:G	ABCA4
1	1:94024994:C:T	ABCA4
1	1:94025011:G:A	ABCA4
1	1:94029449:G:A	ABCA4
1	1:94029450:G:T	ABCA4
1	1:94029452:G:C	ABCA4
1	1:94029465:C:A	ABCA4
1	1:94029465:C:T	ABCA4
1	1:94029513:T:C	ABCA4
1	1:94029515:C:T	ABCA4
1	1:94029516:A:G	ABCA4
1	1:94029521:C:A	ABCA4
1	1:94029521:C:T	ABCA4
1	1:94029522:A:G	ABCA4
1	1:94029527:G:A	ABCA4
1	1:94029549:A:C	ABCA4
1	1:94029621:A:G	ABCA4
1	1:94030452:C:T	ABCA4
1	1:94030453:G:A	ABCA4
1	1:94030458:C:T	ABCA4
1	1:94030461:A:G	ABCA4
1	1:94031001:G:T	ABCA4
1	1:94031017:C:T	ABCA4
1	1:94031027:A:G	ABCA4
1	1:94031030:G:T	ABCA4
1	1:94031065:G:A	ABCA4
1	1:94031065:G:C	ABCA4
1	1:94031066:G:A	ABCA4
1	1:94031086:A:G	ABCA4
1	1:94031102:A:T	ABCA4
1	1:94031110:G:A	ABCA4
1	1:94031110:G:C	ABCA4
1	1:94031113:A:G	ABCA4
1	1:94031782:G:A	ABCA4
1	1:94031789:A:C	ABCA4
1	1:94031803:C:T	ABCA4
1	1:94031804:G:A	ABCA4
1	1:94031836:G:A	ABCA4
1	1:94031837:C:T	ABCA4
1	1:94031857:A:G	ABCA4
1	1:94036772:G:A	ABCA4
1	1:94036775:A:C	ABCA4
1	1:94037145:C:G	ABCA4
1	1:94037152:A:G	ABCA4
1	1:94037165:A:G	ABCA4
1	1:94037290:T:G	ABCA4
1	1:94037308:G:A	ABCA4
1	1:94041249:C:T	ABCA4
1	1:94041250:G:A	ABCA4
1	1:94041313:A:C	ABCA4
1	1:94041324:C:T	ABCA4
1	1:94041339:G:A	ABCA4
1	1:94041345:C:A	ABCA4
1	1:94041345:C:T	ABCA4
1	1:94041346:G:A	ABCA4
1	1:94041361:C:T	ABCA4
1	1:94041367:C:T	ABCA4
1	1:94041370:C:T	ABCA4
1	1:94041371:C:T	ABCA4
1	1:94041379:G:C	ABCA4
1	1:94041382:T:A	ABCA4
1	1:94041382:T:C	ABCA4
1	1:94041387:A:G	ABCA4
1	1:94041397:T:C	ABCA4
1	1:94041402:C:T	ABCA4
1	1:94042766:C:T	ABCA4
1	1:94042767:G:A	ABCA4
1	1:94042784:T:A	ABCA4
1	1:94042790:A:T	ABCA4
1	1:94042796:C:T	ABCA4
1	1:94042797:G:A	ABCA4
1	1:94042798:T:A	ABCA4
1	1:94042802:G:A	ABCA4
1	1:94042809:G:A	ABCA4
1	1:94042812:C:T	ABCA4
1	1:94042814:A:C	ABCA4
1	1:94042829:T:C	ABCA4
1	1:94042830:C:T	ABCA4
1	1:94042856:C:T	ABCA4
1	1:94042866:C:A	ABCA4
1	1:94042877:G:A	ABCA4
1	1:94042887:T:C	ABCA4
1	1:94042892:A:C	ABCA4
1	1:94042896:C:T	ABCA4
1	1:94043339:A:G	ABCA4
1	1:94043359:T:A	ABCA4
1	1:94043363:G:A	ABCA4
1	1:94043432:C:G	ABCA4
1	1:94043450:A:C	ABCA4
1	1:94043470:G:A	ABCA4
1	1:94043474:G:A	ABCA4
1	1:94044640:C:G	ABCA4
1	1:94044658:C:T	ABCA4
1	1:94044659:G:A	ABCA4
1	1:94044682:A:G	ABCA4
1	1:94044691:C:T	ABCA4
1	1:94044692:C:G	ABCA4
1	1:94044692:C:T	ABCA4
1	1:94044715:G:A	ABCA4
1	1:94044716:T:C	ABCA4
1	1:94044733:G:A	ABCA4
1	1:94044736:A:G	ABCA4
1	1:94044736:A:T	ABCA4
1	1:94046923:T:C	ABCA4
1	1:94046932:T:C	ABCA4
1	1:94046943:T:C	ABCA4
1	1:94046947:G:A	ABCA4
1	1:94046962:T:A	ABCA4
1	1:94046962:T:C	ABCA4
1	1:94046980:A:G	ABCA4
1	1:94047024:A:G	ABCA4
1	1:94047030:T:G	ABCA4
1	1:94051667:A:T	ABCA4
1	1:94051669:A:G	ABCA4
1	1:94051677:G:A	ABCA4
1	1:94051692:T:C	ABCA4
1	1:94051698:C:G	ABCA4
1	1:94055133:C:G	ABCA4
1	1:94055172:C:A	ABCA4
1	1:94055179:A:T	ABCA4
1	1:94055237:A:C	ABCA4
1	1:94055237:A:T	ABCA4
1	1:94055257:T:C	ABCA4
1	1:94055267:G:A	ABCA4
1	1:94055284:C:T	ABCA4
1	1:94055297:C:T	ABCA4
1	1:94056632:T:C	ABCA4
1	1:94056665:T:C	ABCA4
1	1:94056683:A:T	ABCA4
1	1:94056686:C:T	ABCA4
1	1:94056738:A:G	ABCA4
1	1:94056764:A:G	ABCA4
1	1:94056783:A:C	ABCA4
1	1:94056818:C:G	ABCA4
1	1:94060550:G:A	ABCA4
1	1:94060551:T:C	ABCA4
1	1:94060556:A:T	ABCA4
1	1:94060610:A:T	ABCA4
1	1:94060629:C:G	ABCA4
1	1:94060673:A:T	ABCA4
1	1:94060708:C:A	ABCA4
1	1:94060733:A:C	ABCA4
1	1:94060733:A:G	ABCA4
1	1:94060739:C:T	ABCA4
1	1:94060740:G:A	ABCA4
1	1:94062581:C:T	ABCA4
1	1:94062584:C:T	ABCA4
1	1:94062586:A:C	ABCA4
1	1:94062592:C:G	ABCA4
1	1:94062599:A:G	ABCA4
1	1:94062604:A:G	ABCA4
1	1:94062610:T:C	ABCA4
1	1:94062658:A:T	ABCA4
1	1:94062662:C:G	ABCA4
1	1:94062662:C:T	ABCA4
1	1:94062689:C:T	ABCA4
1	1:94062695:C:T	ABCA4
1	1:94062697:C:T	ABCA4
1	1:94062709:C:T	ABCA4
1	1:94062710:G:A	ABCA4
1	1:94063121:A:C	ABCA4
1	1:94063124:T:G	ABCA4
1	1:94063127:T:C	ABCA4
1	1:94063146:C:G	ABCA4
1	1:94063146:C:T	ABCA4
1	1:94063157:C:T	ABCA4
1	1:94063173:C:A	ABCA4
1	1:94063173:C:T	ABCA4
1	1:94063199:G:T	ABCA4
1	1:94063208:T:G	ABCA4
1	1:94063217:A:G	ABCA4
1	1:94063224:C:T	ABCA4
1	1:94063241:T:C	ABCA4
1	1:94063245:C:T	ABCA4
1	1:94063250:A:G	ABCA4
1	1:94063251:G:C	ABCA4
1	1:94063259:G:A	ABCA4
1	1:94063263:G:A	ABCA4
1	1:94063298:A:G	ABCA4
1	1:94077725:C:A	ABCA4
1	1:94077725:C:G	ABCA4
1	1:94077881:G:T	ABCA4
1	1:94078611:G:C	ABCA4
1	1:94078623:G:C	ABCA4
1	1:94078640:G:T	ABCA4
1	1:94078693:A:C	ABCA4
1	1:94078693:A:G	ABCA4
1	1:94078702:T:G	ABCA4
1	1:94078703:T:C	ABCA4
1	1:94079353:T:A	ABCA4
1	1:94079356:G:A	ABCA4
1	1:94079362:T:C	ABCA4
1	1:94079393:C:G	ABCA4
1	1:94079419:G:C	ABCA4
1	1:94079431:A:G	ABCA4
1	1:94080540:T:G	ABCA4
1	1:94080552:T:C	ABCA4
1	1:94080559:A:G	ABCA4
1	1:94080562:A:C	ABCA4
1	1:94080580:G:A	ABCA4
1	1:94080613:G:A	ABCA4
1	1:94098816:T:C	ABCA4
1	1:94098852:A:G	ABCA4
1	1:94098872:G:C	ABCA4
1	1:94098928:G:A	ABCA4
1	1:94098933:A:T	ABCA4
1	1:94098949:A:G	ABCA4
1	1:94103026:G:A	ABCA4
1	1:94103034:G:A	ABCA4
1	1:94103109:T:A	ABCA4
1	1:94108591:G:A	ABCA4
1	1:94108607:T:G	ABCA4
1	1:94108690:T:A	ABCA4
1	1:94108703:A:C	ABCA4
1	1:94111450:T:C	ABCA4
1	1:94111452:G:T	ABCA4
1	1:94111454:T:G	ABCA4
1	1:94111457:A:G	ABCA4
1	1:94111459:A:G	ABCA4
1	1:94111486:G:T	ABCA4
1	1:94111501:G:A	ABCA4
1	1:94111504:T:C	ABCA4
1	1:94111513:T:C	ABCA4
1	1:94111516:C:T	ABCA4
1	1:94111517:A:C	ABCA4
1	1:94111517:A:G	ABCA4
1	1:94111537:G:A	ABCA4
1	1:94111546:C:T	ABCA4
1	1:94111549:G:A	ABCA4
1	1:94111549:G:T	ABCA4
1	1:94111556:G:A	ABCA4
1	1:94111556:G:C	ABCA4
1	1:94111570:G:A	ABCA4
1	1:94111571:G:A	ABCA4
1	1:94111579:C:T	ABCA4
1	1:94112993:G:A	ABCA4
1	1:94113012:A:C	ABCA4
1	1:94113039:G:A	ABCA4
1	1:94113042:A:G	ABCA4
1	1:94113062:C:T	ABCA4
1	1:94113063:G:A	ABCA4
1	1:94113063:G:T	ABCA4
1	1:94120994:G:A	ABCA4
1	1:94121004:G:T	ABCA4
1	1:94121005:T:C	ABCA4
17	17:69247553:T:C	ABCA5
17	17:69247644:C:A	ABCA5
17	17:69248267:C:G	ABCA5
17	17:69248273:T:C	ABCA5
17	17:69248281:G:A	ABCA5
17	17:69250556:A:C	ABCA5
17	17:69250568:A:C	ABCA5
17	17:69250584:C:G	ABCA5
17	17:69250589:T:G	ABCA5
17	17:69250614:C:T	ABCA5
17	17:69250616:A:G	ABCA5
17	17:69251748:T:C	ABCA5
17	17:69251777:C:T	ABCA5
17	17:69251781:C:G	ABCA5
17	17:69251784:A:G	ABCA5
17	17:69251798:T:A	ABCA5
17	17:69251803:C:A	ABCA5
17	17:69251805:T:C	ABCA5
17	17:69251817:T:C	ABCA5
17	17:69251828:G:T	ABCA5
17	17:69251832:G:A	ABCA5
17	17:69251855:C:G	ABCA5
17	17:69253573:C:A	ABCA5
17	17:69253589:C:G	ABCA5
17	17:69253610:A:G	ABCA5
17	17:69253636:G:A	ABCA5
17	17:69253651:C:G	ABCA5
17	17:69253651:C:T	ABCA5
17	17:69253658:C:A	ABCA5
17	17:69253660:A:C	ABCA5
17	17:69253663:C:A	ABCA5
17	17:69253663:C:T	ABCA5
17	17:69253798:C:A	ABCA5
17	17:69253798:C:T	ABCA5
17	17:69254360:G:A	ABCA5
17	17:69254391:T:G	ABCA5
17	17:69254424:A:G	ABCA5
17	17:69254430:C:A	ABCA5
17	17:69254477:T:A	ABCA5
17	17:69255547:C:T	ABCA5
17	17:69255607:T:G	ABCA5
17	17:69255613:C:T	ABCA5
17	17:69255634:C:T	ABCA5
17	17:69255750:G:A	ABCA5
17	17:69255772:T:C	ABCA5
17	17:69255820:T:C	ABCA5
17	17:69261147:C:T	ABCA5
17	17:69261150:A:C	ABCA5
17	17:69261159:T:C	ABCA5
17	17:69261694:A:C	ABCA5
17	17:69261702:T:C	ABCA5
17	17:69261729:T:C	ABCA5
17	17:69261738:A:T	ABCA5
17	17:69264778:A:G	ABCA5
17	17:69264799:A:T	ABCA5
17	17:69264826:G:A	ABCA5
17	17:69264827:G:T	ABCA5
17	17:69264845:G:T	ABCA5
17	17:69264875:C:G	ABCA5
17	17:69270641:A:G	ABCA5
17	17:69274039:A:T	ABCA5
17	17:69274120:A:G	ABCA5
17	17:69277641:A:C	ABCA5
17	17:69277665:C:G	ABCA5
17	17:69277683:T:A	ABCA5
17	17:69277684:G:C	ABCA5
[truncated: 260,867+ more rows]
