# Supplementary material for: Rare genetic associations with human lifespan in UK Biobank are enriched for oncogenic genes
Source: Nat Commun. 2025 Feb 28;16:2064. doi: 10.1038/s41467-025-57315-6 (PMC11871019; doi:10.1038/s41467-025-57315-6)
Supplement: Supplementary file 4 — Supplementary Data 2 [file 41467_2025_57315_MOESM4_ESM.xlsx]

## Sheet: Sheet1
SNPs_category	chr	gene	method	Fold1_P	Fold1_N_snps_test	Fold2_P	Fold2_N_snps_test	Fold3_P	Fold3_N_snps_test	Fold4_P	Fold4_N_snps_test	Fold5_P	Fold5_N_snps_test
high_impact	4	TET2	SKATO	9.04606e-47	225	1.40199e-54	219	3.77314e-49	209	2.36494e-62	214	2.39645e-35	208
high_impact	4	TET2	Burden	1.15091e-28	225	7.07687e-32	219	1.52239e-26	209	1.33031e-32	214	4.63561e-20	208
high_impact	11	ATM	SKATO	4.04665e-06	219	2.09756e-12	223	2.42651e-06	219	5.9837e-11	223	9.60308e-08	226
high_impact	11	ATM	Burden	1.52128e-05	219	3.80059e-11	223	8.63385e-07	219	4.93274e-10	223	2.90937e-08	226
high_impact	13	BRCA2	SKATO	7.63972e-35	223	2.95673e-34	224	3.02198e-31	222	3.88388e-34	214	3.81815e-31	230
high_impact	13	BRCA2	Burden	1.55336e-28	223	1.60414e-28	224	5.98426e-27	222	4.59005e-27	214	2.09986e-25	230
high_impact	15	CKMT1B	SKATO	3.48764e-06	15	1.76288e-05	14	1.79744e-05	13	2.7762e-05	12	1.33344e-06	14
high_impact	15	CKMT1B	Burden	1.36981e-06	15	3.7024e-05	14	9.24542e-06	13	5.42114e-05	12	2.93991e-07	14
high_impact	17	BRCA1	SKATO	1.77013e-07	109	3.20251e-08	104	3.11852e-08	110	4.76574e-12	102	3.23389e-10	109
high_impact	17	BRCA1	Burden	6.70158e-09	109	7.10368e-09	104	5.78083e-09	110	1.11627e-12	102	3.69874e-10	109
high_impact	20	ASXL1	SKATO	7.04417e-46	67	1.83877e-45	62	2.73688e-39	68	4.14812e-40	64	3.1145e-47	67
high_impact	20	ASXL1	Burden	8.64796e-45	67	6.95062e-42	62	3.70561e-38	68	4.86019e-39	64	9.82019e-45	67
alpha_missense_70	1	C1orf52	SKATO	6.88399e-08	20	4.44517e-05	23	2.05325e-05	21	1.4688e-05	21	9.8251e-08	22
alpha_missense_70	1	C1orf52	Burden	3.73703e-06	20	0.00126925	23	0.000635149	21	0.00100402	21	2.06747e-05	22
alpha_missense_70	2	SF3B1	SKATO	2.18738e-14	59	4.79402e-16	54	2.64993e-15	56	7.11427e-12	60	1.51771e-17	53
alpha_missense_70	2	SF3B1	Burden	1.40897e-10	59	3.80451e-12	54	1.19733e-11	56	3.84001e-09	60	4.07751e-12	53
alpha_missense_70	2	DNMT3A	SKATO	3.15105e-07	157	4.51102e-13	146	6.9555e-11	156	5.71767e-11	155	7.52385e-11	155
alpha_missense_70	2	DNMT3A	Burden	3.86136e-07	157	5.02644e-13	146	1.11373e-09	156	9.27116e-10	155	3.87755e-10	155
alpha_missense_70	4	TET2	SKATO	2.72356e-06	146	7.48816e-07	137	1.73255e-09	132	0.000459433	150	8.43842e-06	141
alpha_missense_70	4	TET2	Burden	2.03606e-06	146	5.17453e-07	137	1.66467e-09	132	0.00029293	150	5.92625e-06	141
alpha_missense_70	10	PTEN	SKATO	1.85903e-10	41	5.5915e-05	45	1.35381e-12	43	5.34683e-06	43	7.5029e-13	43
alpha_missense_70	10	PTEN	Burden	2.7083e-08	41	0.000112725	45	1.42356e-09	43	1.01931e-05	43	6.76029e-08	43
alpha_missense_70	13	SOX21	SKATO	3.97963e-05	45	3.6761e-07	44	6.33735e-07	46	5.45369e-08	51	3.73833e-07	45
alpha_missense_70	13	SOX21	Burden	3.07439e-05	45	3.7769e-07	44	3.98619e-07	46	1.85113e-08	51	2.70408e-07	45
alpha_missense_70	15	IDH2	SKATO	7.51861e-34	83	6.82589e-31	85	7.57954e-28	78	1.04699e-37	75	4.37147e-36	77
alpha_missense_70	15	IDH2	Burden	5.69031e-05	83	0.000488074	85	0.000630782	78	0.00128993	75	0.0030188	77
alpha_missense_70	17	SRSF2	SKATO	6.90633e-101	14	5.3922e-84	11	4.12971e-84	14	3.43437e-103	13	7.44219e-87	11
alpha_missense_70	17	SRSF2	Burden	7.03312e-82	14	8.61004e-72	11	1.56866e-68	14	3.86766e-86	13	8.9442e-72	11
alpha_missense_70	17	TP53	SKATO	5.00967e-11	30	2.46522e-15	32	1.26423e-17	32	4.10364e-12	30	1.67996e-13	32
alpha_missense_70	17	TP53	Burden	2.37675e-11	30	8.42725e-16	32	3.26053e-17	32	1.39229e-11	30	2.64066e-13	32
alpha_missense_70	X	RLIM	SKATO	7.14533e-10	23	4.96131e-06	21	2.53354e-07	21	1.75287e-09	21	1.44474e-05	22
alpha_missense_70	X	RLIM	Burden	2.25472e-07	23	0.000680675	21	1.31169e-06	21	1.85128e-07	21	0.000142928	22
missense_REVEL_75	1	NMNAT2	SKATO	3.16997e-07	33	3.85125e-07	29	1.74177e-06	24	0.00215445	31	6.86392e-06	32
missense_REVEL_75	1	NMNAT2	Burden	0.000112738	33	0.000439564	29	0.0139666	24	0.00378251	31	0.000237841	32
missense_REVEL_75	2	DNMT3A	SKATO	2.57068e-07	111	5.57098e-11	105	1.82684e-07	109	1.15972e-07	106	1.11335e-09	109
missense_REVEL_75	2	DNMT3A	Burden	8.49095e-08	111	1.61075e-11	105	6.99613e-09	109	6.12175e-08	106	7.8565e-10	109
missense_REVEL_75	5	TERT	SKATO	9.90975e-09	27	9.11325e-12	28	2.04837e-09	27	6.66716e-08	28	0.00106042	28
missense_REVEL_75	5	TERT	Burden	0.000455501	27	0.000149746	28	8.60601e-05	27	0.00237184	28	0.100693	28
missense_REVEL_75	10	PTEN	SKATO	7.87206e-10	36	0.000520615	35	8.03765e-11	36	1.31795e-05	35	1.4285e-12	37
missense_REVEL_75	10	PTEN	Burden	1.32947e-07	36	0.00112246	35	7.71221e-08	36	2.04123e-05	35	4.92808e-08	37
missense_REVEL_75	17	TP53	SKATO	3.58938e-06	41	4.46517e-10	44	7.10355e-10	43	6.30564e-07	39	7.57302e-07	43
missense_REVEL_75	17	TP53	Burden	1.56274e-06	41	9.24111e-10	44	1.22389e-08	43	3.02229e-07	39	4.58522e-07	43
